# Supplementary material for: 1-(4a,8-Dimethyl-1,2,3,4,4a,5,6,8a-octa­hydro­naphthalen-2-yl)-3-(4-methyl­phen­yl)prop-2-en-1-one
Source: Acta Crystallogr Sect E Struct Rep Online. 2011 May 11;67(Pt 6):o1381. doi: 10.1107/S1600536811016941 (PMC3120299; doi:10.1107/S1600536811016941)
Supplement: Supplementary file 1 [file e-67-o1381-sup1.cif]

##############################################################################
#                                                                            #
# This CIF contains the data in a paper accepted for publication in          #
# Acta Crystallographica Section E. It conforms to the requirements of       #
# Notes for Authors for Acta Crystallographica Section E, and has been       #
# peer reviewed under the auspices of the IUCr Commission on Journals.       #
#                                                                            #
# Full details of the Crystallographic Information File format               #
# are given in the paper "The Crystallographic Information File (CIF):       #
# a New Standard Archive File for Crystallography" by S. R. Hall, F. H.      #
# Allen and I. D. Brown [Acta Cryst. (1991), A47, 655-685].                  #
#                                                                            #
# The current version of the core CIF dictionary is obtainable from          #
# ftp://ftp.iucr.org/pub/cif_core.dic.                                       #
#                                                                            #
# Software is freely available for graphical display of the structure(s)     #
# in this CIF. For information consult the CIF software page                 #
# http://www.iucr.org/resources/cif/software.                                #
#                                                                            #
# This file may be used for bona fide research purposes within the           #
# scientific community so long as proper attribution is given to the journal # 
# article from which it was obtained.                                        #
#                                                                            #
##############################################################################
data_I
_audit_creation_method     SHELXL-97
_chemical_name_systematic
;
1-(4a,8-Dimethyl-1,2,3,4,4a,5,6,8a-octahydronaphthalen-2-yl)-
3-(4-methylphenyl)prop-2-en-1-one
;
_chemical_name_common     ?
_chemical_formula_moiety     'C22 H28 O'
_chemical_formula_sum     'C22 H28 O'
_chemical_formula_iupac     'C22 H28 O'
_chemical_formula_weight     308.44
_chemical_melting_point     ?
_symmetry_cell_setting     monoclinic
_symmetry_space_group_name_H-M     'P 21'
_symmetry_space_group_name_Hall     'P2yb'
loop_
    _symmetry_equiv_pos_as_xyz
    'x, y, z'
    '-x, y+1/2, -z'
_cell_length_a     7.1577(2)
_cell_length_b     10.3456(2)
_cell_length_c     12.3663(3)
_cell_angle_alpha     90.00
_cell_angle_beta     95.5570(10)
_cell_angle_gamma     90.00
_cell_volume     911.43(4)
_cell_formula_units_Z     2
_cell_measurement_reflns_used     8379
_cell_measurement_theta_min     3.2
_cell_measurement_theta_max     26.4
_cell_measurement_temperature     298(2)
_exptl_crystal_description     box
_exptl_crystal_colour     colourless
_exptl_crystal_size_max     0.37
_exptl_crystal_size_mid     0.16
_exptl_crystal_size_min     0.16
_exptl_crystal_density_diffrn     1.124
_exptl_crystal_density_meas     ?
_exptl_crystal_density_method     'not measured'
_exptl_crystal_F_000     336
_exptl_absorpt_coefficient_mu     0.066
_exptl_absorpt_correction_type     none
_exptl_absorpt_process_details     ?
_exptl_absorpt_correction_T_min     ?
_exptl_absorpt_correction_T_max     ?
_diffrn_ambient_temperature     298(2)
_diffrn_radiation_type     MoK\a
_diffrn_radiation_wavelength     0.71073
_diffrn_radiation_source     'fine-focus sealed tube'
_diffrn_radiation_monochromator     graphite
_diffrn_measurement_device_type     'Bruker X8 APEXII CCD area-detector'
_diffrn_measurement_method     '\f and \w'
_diffrn_detector_area_resol_mean     ?
_diffrn_reflns_number     8379
_diffrn_reflns_av_R_equivalents     0.0195
_diffrn_reflns_av_sigmaI/netI     0.0157
_diffrn_reflns_theta_min     3.16
_diffrn_reflns_theta_max     26.37
_diffrn_reflns_theta_full     26.37
_diffrn_measured_fraction_theta_max     0.996
_diffrn_measured_fraction_theta_full     0.996
_diffrn_reflns_limit_h_min     -8
_diffrn_reflns_limit_h_max     8
_diffrn_reflns_limit_k_min     -12
_diffrn_reflns_limit_k_max     10
_diffrn_reflns_limit_l_min     -15
_diffrn_reflns_limit_l_max     15
_diffrn_standards_number     ?
_diffrn_standards_interval_count     ?
_diffrn_standards_interval_time     ?
_diffrn_standards_decay_%     ?
_refine_special_details
;
Refinement of <i>F</i>^2^ against ALL reflections. The weighted <i>R</i>-factor
<i>wR</i> and goodness of fit <i>S</i> are based on <i>F</i>^2^, conventional
<i>R</i>-factors <i>R</i> are based on <i>F</i>, with <i>F</i> set to zero for
negative <i>F</i>^2^. The threshold expression of <i>F</i>^2^ >
2\s(<i>F</i>^2^) is used only for calculating <i>R</i>-factors(gt) <i>etc</i>.
and is not relevant to the choice of reflections for refinement.
<i>R</i>-factors based on <i>F</i>^2^ are statistically about twice as large
as those based on <i>F</i>, and <i>R</i>- factors based on ALL data will be
even larger.
;
_reflns_number_total     1957
_reflns_number_gt     1834
_reflns_threshold_expression     I>2\s(I)
_refine_ls_structure_factor_coef     Fsqd
_refine_ls_matrix_type     full
_refine_ls_R_factor_all     0.0424
_refine_ls_R_factor_gt     0.0390
_refine_ls_wR_factor_gt     0.0975
_refine_ls_wR_factor_ref     0.1022
_refine_ls_goodness_of_fit_ref     1.109
_refine_ls_restrained_S_all     1.109
_refine_ls_number_reflns     1957
_refine_ls_number_parameters     212
_refine_ls_number_restraints     1
_refine_ls_hydrogen_treatment     constr
_refine_ls_weighting_scheme     calc
_refine_ls_weighting_details
         'calc w=1/[\s^2^(Fo^2^)+(0.0586P)^2^+0.0808P] where P=(Fo^2^+2Fc^2^)/3'
_atom_sites_solution_hydrogens     geom
_atom_sites_solution_primary     direct
_atom_sites_solution_secondary     difmap
_refine_ls_shift/su_max     0.000
_refine_ls_shift/su_mean     0.000
_refine_diff_density_max     0.158
_refine_diff_density_min     -0.151
_refine_ls_extinction_method     'SHELXL97 (Sheldrick, 2008)'
_refine_ls_extinction_coef     0.114(14)
_refine_ls_extinction_expression
                                  'Fc^*^=kFc[1+0.001xFc^2^\l^3^/sin(2\q)]^-1/4^'
loop_
    _atom_type_symbol
    _atom_type_description
    _atom_type_scat_dispersion_real
    _atom_type_scat_dispersion_imag
    _atom_type_scat_source
    'C' 'C' 0.0033 0.0016
                         'International Tables Vol C Tables 4.2.6.8 and 6.1.1.4'
    'H' 'H' 0.0000 0.0000
                         'International Tables Vol C Tables 4.2.6.8 and 6.1.1.4'
    'O' 'O' 0.0106 0.0060
                         'International Tables Vol C Tables 4.2.6.8 and 6.1.1.4'
_computing_data_collection     'APEX2 (Bruker, 2005)'
_computing_cell_refinement     'SAINT (Bruker, 2005)'
_computing_data_reduction     'SAINT (Bruker, 2005)'
_computing_structure_solution     'SHELXS97 (Sheldrick, 2008)'
_computing_structure_refinement     'SHELXL97 (Sheldrick, 2008)'
_computing_molecular_graphics     'ORTEP-3 for Windows (Farrugia, 1997)'
_computing_publication_material     'WinGX (Farrugia, 1999)'
loop_
    _atom_site_type_symbol
    _atom_site_label
    _atom_site_fract_x
    _atom_site_fract_y
    _atom_site_fract_z
    _atom_site_U_iso_or_equiv
    _atom_site_adp_type
    _atom_site_calc_flag
    _atom_site_refinement_flags
    _atom_site_occupancy
    _atom_site_symmetry_multiplicity
    _atom_site_disorder_assembly
    _atom_site_disorder_group
    C C8A 0.4720(3) 0.6078(2) 0.69374(15) 0.0458(4) Uani d . 1 1 . .
    H H1 0.4204 0.6593 0.7503 0.055 Uiso calc R 1 1 . .
    C C4A 0.5857(3) 0.70276(19) 0.62901(16) 0.0479(5) Uani d . 1 1 . .
    C C9 0.8915(3) 0.4685(2) 0.88054(17) 0.0492(5) Uani d . 1 1 . .
    C C1 0.5998(3) 0.5063(2) 0.75326(15) 0.0452(4) Uani d . 1 1 . .
    H H1B 0.5250 0.4505 0.7951 0.054 Uiso calc R 1 1 . .
    H H1A 0.6555 0.4531 0.7003 0.054 Uiso calc R 1 1 . .
    C C2 0.7557(3) 0.5682(2) 0.82916(16) 0.0471(4) Uani d . 1 1 . .
    H H2 0.6963 0.6105 0.8880 0.057 Uiso calc R 1 1 . .
    C C12 1.3719(3) 0.4780(2) 1.04958(14) 0.0447(4) Uani d . 1 1 . .
    C C8 0.3045(3) 0.5531(2) 0.62379(16) 0.0496(5) Uani d . 1 1 . .
    C C10 1.0489(3) 0.5164(2) 0.95720(16) 0.0518(5) Uani d . 1 1 . .
    H H10 1.0404 0.5971 0.9894 0.062 Uiso calc R 1 1 . .
    C C11 1.2020(3) 0.4446(2) 0.98015(15) 0.0493(5) Uani d . 1 1 . .
    H H11 1.2007 0.3633 0.9480 0.059 Uiso calc R 1 1 . .
    C C4 0.7317(4) 0.7683(2) 0.70850(19) 0.0598(6) Uani d . 1 1 . .
    H H4A 0.6678 0.8192 0.7595 0.072 Uiso calc R 1 1 . .
    H H4B 0.8056 0.8269 0.6687 0.072 Uiso calc R 1 1 . .
    C C15 1.7055(3) 0.5343(2) 1.18078(17) 0.0551(5) Uani d . 1 1 . .
    C C19 0.6825(3) 0.6347(2) 0.53984(17) 0.0555(5) Uani d . 1 1 . .
    H H19C 0.7554 0.6962 0.5038 0.083 Uiso calc R 1 1 . .
    H H19A 0.5894 0.5971 0.4881 0.083 Uiso calc R 1 1 . .
    H H19B 0.7634 0.5679 0.5716 0.083 Uiso calc R 1 1 . .
    C C14 1.6908(3) 0.4253(3) 1.11618(17) 0.0579(6) Uani d . 1 1 . .
    H H14 1.7930 0.3699 1.1158 0.069 Uiso calc R 1 1 . .
    C C13 1.5268(3) 0.3968(2) 1.05189(16) 0.0536(5) Uani d . 1 1 . .
    H H13 1.5202 0.3222 1.0097 0.064 Uiso calc R 1 1 . .
    C C17 1.3856(3) 0.5877(2) 1.11495(17) 0.0523(5) Uani d . 1 1 . .
    H H17 1.2836 0.6433 1.1155 0.063 Uiso calc R 1 1 . .
    C C18 0.2247(3) 0.4273(3) 0.65615(18) 0.0600(6) Uani d . 1 1 . .
    H H18A 0.1128 0.4086 0.6096 0.090 Uiso calc R 1 1 . .
    H H18C 0.1951 0.4323 0.7301 0.090 Uiso calc R 1 1 . .
    H H18B 0.3151 0.3598 0.6496 0.090 Uiso calc R 1 1 . .
    C C16 1.5503(3) 0.6143(2) 1.17911(18) 0.0595(6) Uani d . 1 1 . .
    H H16 1.5569 0.6881 1.2223 0.071 Uiso calc R 1 1 . .
    C C7 0.2281(3) 0.6174(3) 0.5375(2) 0.0688(7) Uani d . 1 1 . .
    H H7 0.1239 0.5806 0.4984 0.083 Uiso calc R 1 1 . .
    C C5 0.4492(4) 0.8042(2) 0.5771(2) 0.0683(7) Uani d . 1 1 . .
    H H5B 0.3912 0.8495 0.6338 0.082 Uiso calc R 1 1 . .
    H H5A 0.5187 0.8670 0.5386 0.082 Uiso calc R 1 1 . .
    C C3 0.8631(3) 0.6731(2) 0.77156(19) 0.0602(6) Uani d . 1 1 . .
    H H3B 0.9445 0.7200 0.8253 0.072 Uiso calc R 1 1 . .
    H H3A 0.9417 0.6319 0.7220 0.072 Uiso calc R 1 1 . .
    C C6 0.2963(4) 0.7440(3) 0.4981(3) 0.0849(9) Uani d . 1 1 . .
    H H6A 0.1913 0.8034 0.4874 0.102 Uiso calc R 1 1 . .
    H H6B 0.3451 0.7313 0.4284 0.102 Uiso calc R 1 1 . .
    C C20 1.8842(4) 0.5651(4) 1.2517(2) 0.0800(8) Uani d . 1 1 . .
    H H20A 1.9096 0.6560 1.2482 0.120 Uiso calc R 1 1 . .
    H H20C 1.9867 0.5176 1.2265 0.120 Uiso calc R 1 1 . .
    H H20B 1.8697 0.5412 1.3254 0.120 Uiso calc R 1 1 . .
    O O1 0.8777(2) 0.35492(17) 0.85675(15) 0.0659(5) Uani d . 1 1 . .
loop_
    _atom_site_aniso_label
    _atom_site_aniso_U_11
    _atom_site_aniso_U_22
    _atom_site_aniso_U_33
    _atom_site_aniso_U_12
    _atom_site_aniso_U_13
    _atom_site_aniso_U_23
    C8A 0.0479(10) 0.0461(10) 0.0443(9) 0.0035(8) 0.0090(7) -0.0006(8)
    C4A 0.0543(11) 0.0386(10) 0.0515(10) 0.0026(8) 0.0083(8) 0.0041(8)
    C9 0.0482(10) 0.0496(12) 0.0498(10) -0.0066(9) 0.0054(8) 0.0017(9)
    C1 0.0476(10) 0.0413(10) 0.0461(9) -0.0071(8) 0.0016(7) 0.0033(8)
    C2 0.0484(10) 0.0463(11) 0.0461(9) -0.0050(9) 0.0020(8) -0.0024(8)
    C12 0.0469(9) 0.0465(10) 0.0408(8) -0.0001(8) 0.0049(7) 0.0069(8)
    C8 0.0400(9) 0.0596(12) 0.0498(10) 0.0045(9) 0.0070(8) 0.0004(9)
    C10 0.0505(10) 0.0529(12) 0.0511(10) -0.0025(9) 0.0006(8) -0.0003(9)
    C11 0.0531(11) 0.0491(12) 0.0459(9) -0.0033(9) 0.0053(8) 0.0019(9)
    C4 0.0737(14) 0.0397(11) 0.0655(12) -0.0098(10) 0.0052(11) -0.0006(10)
    C15 0.0493(11) 0.0641(14) 0.0510(10) 0.0016(10) 0.0004(8) 0.0092(10)
    C19 0.0603(12) 0.0529(13) 0.0552(11) -0.0008(10) 0.0150(9) 0.0040(10)
    C14 0.0507(11) 0.0678(15) 0.0560(11) 0.0154(11) 0.0089(9) 0.0068(11)
    C13 0.0592(12) 0.0517(12) 0.0509(10) 0.0087(10) 0.0102(8) -0.0020(9)
    C17 0.0513(11) 0.0448(11) 0.0595(11) 0.0079(9) -0.0010(8) 0.0000(9)
    C18 0.0480(11) 0.0705(15) 0.0607(12) -0.0073(10) 0.0009(9) -0.0006(11)
    C16 0.0622(13) 0.0526(12) 0.0614(12) 0.0019(11) -0.0054(10) -0.0058(10)
    C7 0.0499(12) 0.0862(18) 0.0685(14) 0.0054(12) -0.0034(10) 0.0105(13)
    C5 0.0746(15) 0.0512(13) 0.0798(15) 0.0151(12) 0.0116(12) 0.0171(12)
    C3 0.0608(12) 0.0517(12) 0.0655(12) -0.0199(10) -0.0073(10) 0.0052(11)
    C6 0.0705(16) 0.090(2) 0.0911(19) 0.0136(16) -0.0063(14) 0.0377(17)
    C20 0.0566(13) 0.098(2) 0.0809(16) 0.0032(14) -0.0141(12) 0.0002(16)
    O1 0.0613(9) 0.0470(9) 0.0866(11) -0.0043(7) -0.0080(8) 0.0008(8)
_geom_special_details
;
All s.u.'s (except the s.u. in the dihedral angle between two l.s. planes) are
estimated using the full covariance matrix. The cell s.u.'s are taken into
account individually in the estimation of s.u.'s in distances, angles and
torsion angles; correlations between s.u.'s in cell parameters are only used
when they are defined by crystal symmetry. An approximate (isotropic)
treatment of cell s.u.'s is used for estimating s.u.'s involving l.s. planes.
;
loop_
    _geom_bond_atom_site_label_1
    _geom_bond_atom_site_label_2
    _geom_bond_site_symmetry_2
    _geom_bond_distance
    _geom_bond_publ_flag
    C8A C8 . 1.518(3) ?
    C8A C1 . 1.534(3) ?
    C8A C4A . 1.547(3) ?
    C8A H1 . 0.9800 ?
    C4A C4 . 1.523(3) ?
    C4A C19 . 1.530(3) ?
    C4A C5 . 1.532(3) ?
    C9 O1 . 1.213(3) ?
    C9 C10 . 1.485(3) ?
    C9 C2 . 1.514(3) ?
    C1 C2 . 1.528(3) ?
    C1 H1B . 0.9700 ?
    C1 H1A . 0.9700 ?
    C2 C3 . 1.543(3) ?
    C2 H2 . 0.9800 ?
    C12 C13 . 1.389(3) ?
    C12 C17 . 1.391(3) ?
    C12 C11 . 1.460(3) ?
    C8 C7 . 1.329(3) ?
    C8 C18 . 1.492(3) ?
    C10 C11 . 1.332(3) ?
    C10 H10 . 0.9300 ?
    C11 H11 . 0.9300 ?
    C4 C3 . 1.523(3) ?
    C4 H4A . 0.9700 ?
    C4 H4B . 0.9700 ?
    C15 C14 . 1.380(4) ?
    C15 C16 . 1.385(3) ?
    C15 C20 . 1.513(3) ?
    C19 H19C . 0.9600 ?
    C19 H19A . 0.9600 ?
    C19 H19B . 0.9600 ?
    C14 C13 . 1.384(3) ?
    C14 H14 . 0.9300 ?
    C13 H13 . 0.9300 ?
    C17 C16 . 1.383(3) ?
    C17 H17 . 0.9300 ?
    C18 H18A . 0.9600 ?
    C18 H18C . 0.9600 ?
    C18 H18B . 0.9600 ?
    C16 H16 . 0.9300 ?
    C7 C6 . 1.496(5) ?
    C7 H7 . 0.9300 ?
    C5 C6 . 1.528(4) ?
    C5 H5B . 0.9700 ?
    C5 H5A . 0.9700 ?
    C3 H3B . 0.9700 ?
    C3 H3A . 0.9700 ?
    C6 H6A . 0.9700 ?
    C6 H6B . 0.9700 ?
    C20 H20A . 0.9600 ?
    C20 H20C . 0.9600 ?
    C20 H20B . 0.9600 ?
loop_
    _geom_angle_atom_site_label_1
    _geom_angle_atom_site_label_2
    _geom_angle_atom_site_label_3
    _geom_angle_site_symmetry_1
    _geom_angle_site_symmetry_3
    _geom_angle
    _geom_angle_publ_flag
    C8 C8A C1 . . 114.82(17) ?
    C8 C8A C4A . . 111.57(16) ?
    C1 C8A C4A . . 111.33(16) ?
    C8 C8A H1 . . 106.1 ?
    C1 C8A H1 . . 106.1 ?
    C4A C8A H1 . . 106.1 ?
    C4 C4A C19 . . 109.86(18) ?
    C4 C4A C5 . . 109.59(19) ?
    C19 C4A C5 . . 109.17(17) ?
    C4 C4A C8A . . 108.12(16) ?
    C19 C4A C8A . . 112.23(17) ?
    C5 C4A C8A . . 107.82(17) ?
    O1 C9 C10 . . 121.1(2) ?
    O1 C9 C2 . . 121.63(19) ?
    C10 C9 C2 . . 117.21(19) ?
    C2 C1 C8A . . 111.96(16) ?
    C2 C1 H1B . . 109.2 ?
    C8A C1 H1B . . 109.2 ?
    C2 C1 H1A . . 109.2 ?
    C8A C1 H1A . . 109.2 ?
    H1B C1 H1A . . 107.9 ?
    C9 C2 C1 . . 111.90(17) ?
    C9 C2 C3 . . 110.14(17) ?
    C1 C2 C3 . . 112.23(15) ?
    C9 C2 H2 . . 107.4 ?
    C1 C2 H2 . . 107.4 ?
    C3 C2 H2 . . 107.4 ?
    C13 C12 C17 . . 118.05(19) ?
    C13 C12 C11 . . 119.1(2) ?
    C17 C12 C11 . . 122.84(19) ?
    C7 C8 C18 . . 120.9(2) ?
    C7 C8 C8A . . 120.8(2) ?
    C18 C8 C8A . . 118.30(18) ?
    C11 C10 C9 . . 120.5(2) ?
    C11 C10 H10 . . 119.7 ?
    C9 C10 H10 . . 119.7 ?
    C10 C11 C12 . . 127.9(2) ?
    C10 C11 H11 . . 116.0 ?
    C12 C11 H11 . . 116.0 ?
    C4A C4 C3 . . 113.21(18) ?
    C4A C4 H4A . . 108.9 ?
    C3 C4 H4A . . 108.9 ?
    C4A C4 H4B . . 108.9 ?
    C3 C4 H4B . . 108.9 ?
    H4A C4 H4B . . 107.7 ?
    C14 C15 C16 . . 117.64(19) ?
    C14 C15 C20 . . 121.4(2) ?
    C16 C15 C20 . . 121.0(2) ?
    C4A C19 H19C . . 109.5 ?
    C4A C19 H19A . . 109.5 ?
    H19C C19 H19A . . 109.5 ?
    C4A C19 H19B . . 109.5 ?
    H19C C19 H19B . . 109.5 ?
    H19A C19 H19B . . 109.5 ?
    C15 C14 C13 . . 121.3(2) ?
    C15 C14 H14 . . 119.3 ?
    C13 C14 H14 . . 119.3 ?
    C14 C13 C12 . . 120.9(2) ?
    C14 C13 H13 . . 119.6 ?
    C12 C13 H13 . . 119.6 ?
    C16 C17 C12 . . 120.3(2) ?
    C16 C17 H17 . . 119.9 ?
    C12 C17 H17 . . 119.9 ?
    C8 C18 H18A . . 109.5 ?
    C8 C18 H18C . . 109.5 ?
    H18A C18 H18C . . 109.5 ?
    C8 C18 H18B . . 109.5 ?
    H18A C18 H18B . . 109.5 ?
    H18C C18 H18B . . 109.5 ?
    C17 C16 C15 . . 121.8(2) ?
    C17 C16 H16 . . 119.1 ?
    C15 C16 H16 . . 119.1 ?
    C8 C7 C6 . . 125.3(3) ?
    C8 C7 H7 . . 117.4 ?
    C6 C7 H7 . . 117.4 ?
    C6 C5 C4A . . 112.1(2) ?
    C6 C5 H5B . . 109.2 ?
    C4A C5 H5B . . 109.2 ?
    C6 C5 H5A . . 109.2 ?
    C4A C5 H5A . . 109.2 ?
    H5B C5 H5A . . 107.9 ?
    C4 C3 C2 . . 112.33(19) ?
    C4 C3 H3B . . 109.1 ?
    C2 C3 H3B . . 109.1 ?
    C4 C3 H3A . . 109.1 ?
    C2 C3 H3A . . 109.1 ?
    H3B C3 H3A . . 107.9 ?
    C7 C6 C5 . . 112.6(2) ?
    C7 C6 H6A . . 109.1 ?
    C5 C6 H6A . . 109.1 ?
    C7 C6 H6B . . 109.1 ?
    C5 C6 H6B . . 109.1 ?
    H6A C6 H6B . . 107.8 ?
    C15 C20 H20A . . 109.5 ?
    C15 C20 H20C . . 109.5 ?
    H20A C20 H20C . . 109.5 ?
    C15 C20 H20B . . 109.5 ?
    H20A C20 H20B . . 109.5 ?
    H20C C20 H20B . . 109.5 ?
loop_
    _geom_hbond_atom_site_label_D
    _geom_hbond_atom_site_label_H
    _geom_hbond_atom_site_label_A
    _geom_hbond_site_symmetry_A
    _geom_hbond_distance_DH
    _geom_hbond_distance_HA
    _geom_hbond_distance_DA
    _geom_hbond_angle_DHA
    _geom_hbond_publ_flag
    C17 H17 O1 2_757 0.93 2.51 3.383(3) 156 yes
data_global
_journal_date_recd_electronic     2011-04-17
_journal_date_accepted     2011-05-05
_journal_name_full     'Acta Crystallographica, Section E'
_journal_year     2011
_journal_volume     67
_journal_issue      6
_journal_page_first     o1381
_journal_page_last     o1381
_journal_paper_category     QO
_journal_coeditor_code     CV5077
_publ_contact_author_name     'Professor Mohamed  Tebbaa'
_publ_contact_author_address
;
Laboratoire de Chimie Bioorganique et Analytique,
URAC 22. B.P. 146, FSTM, Universit\'e Hassan II
Mohammedia-casablanca 20810 Mohammedia, Morocco.
;
_publ_contact_author_email     'mtebbaa@yahoo.com'
_publ_contact_author_fax     '0021224437408'
_publ_contact_author_phone     '0021224434649'
_publ_section_title
;\
1-(4a,8-Dimethyl-1,2,3,4,4a,5,6,8a-octahydronaphthalen-2-yl)-\
3-(4-methylphenyl)prop-2-en-1-one
;
loop_
    _publ_author_name
    _publ_author_address
    'Mohamed Tebbaa'
;
Laboratoire de Chimie Bioorganique et Analytique,
URAC 22, BP 146, FSTM, Universit\'e Hassan II
Mohammedia-Casablanca 20810 Mohammedia, Morocco
;
    ' Ahmed Benharref'
;
Laboratoire de Chimie Biomoleculaire, Substances Naturelles et R\'eactivit\'e,
URAC16, Universit\'e Cadi Ayyad,
Facult\'e des Sciences Semlalia, BP 2390, Boulevard My Abdellah,
40000 Marrakech, Morocco
;
    ' Moha Berraho'
;
Laboratoire de Chimie Biomoleculaire, Substances Naturelles et R\'eactivit\'e,
URAC16, Universit\'e Cadi Ayyad,
Facult\'e des Sciences Semlalia, BP 2390, Boulevard My Abdellah,
40000 Marrakech, Morocco
;
    'Daniel  Avignant'
;
Universit\'e Blaise Pascal, Laboratoire des Mat\'eriaux Inorganiques,
UMR CNRS 6002, 24 Avenue des Landais,
63177 Aubi\`ere, France
;
    'Abdelghani Oudahmane'
;
Universit\'e Blaise Pascal, Laboratoire des Mat\'eriaux Inorganiques,
UMR CNRS 6002, 24 Avenue des Landais,
63177 Aubi\`ere, France
;
    'Mohamed Akssira'
;
Laboratoire de Chimie Bioorganique et Analytique,
URAC 22, BP 146, FSTM, Universit\'e Hassan II
Mohammedia-Casablanca 20810 Mohammedia, Morocco
;
