# Supplementary material for: 1-(4a,8-Dimethyl-1,2,3,4,4a,5,6,8a-octa­hydro­naphthalen-2-yl)-3-(4-methyl­phen­yl)prop-2-en-1-one
Source: Acta Crystallogr Sect E Struct Rep Online. 2011 May 11;67(Pt 6):o1381. doi: 10.1107/S1600536811016941 (PMC3120299; doi:10.1107/S1600536811016941)
Supplement: Supplementary file 2 [file e-67-o1381-Isup2.hkl]

#
# h,k,l, Fc-squared, Fo-squared, sigma(Fo-squared) and status flag
#
data_I
_shelx_title ' berratm56_1_0m in P 21'
_shelx_refln_list_code          4
_shelx_F_calc_maximum       70.17
_exptl_crystal_F_000       336.00
_reflns_d_resolution_high  0.8000
 
loop_
 _symmetry_equiv_pos_as_xyz
 'x, y, z'
 '-x, y+1/2, -z'
 
_cell_length_a     7.1577
_cell_length_b    10.3456
_cell_length_c    12.3663
_cell_angle_alpha  90.000
_cell_angle_beta   95.557
_cell_angle_gamma  90.000
 
_shelx_F_squared_multiplier     1.000
 
loop_
 _refln_index_h
 _refln_index_k
 _refln_index_l
 _refln_F_squared_calc
 _refln_F_squared_meas
 _refln_F_squared_sigma
 _refln_observed_status
   2   0   0      737.55      769.57     12.74 o
   3   0   0       24.96       23.99      0.49 o
   4   0   0        1.33        1.15      0.20 o
   5   0   0       91.29       92.92      2.33 o
   6   0   0       29.79       29.18      1.01 o
   7   0   0        6.49        4.47      0.49 o
   8   0   0        0.53       -0.39      0.39 o
   2   1   0       38.84       36.13      0.40 o
   3   1   0      363.85      372.12      5.77 o
   4   1   0       18.10       17.62      0.43 o
   5   1   0        6.31        5.73      0.27 o
   6   1   0      255.28      250.28      4.14 o
   7   1   0       12.79       10.30      0.47 o
   8   1   0        3.65        3.12      0.34 o
   0   2   0     3532.25     2260.25     51.43 o
   1   2   0      258.06      239.01      5.64 o
   2   2   0       31.68       29.76      0.31 o
   3   2   0      198.32      204.36      2.09 o
   4   2   0       11.98       12.76      0.79 o
   5   2   0        0.81        1.01      0.17 o
   6   2   0       10.38        8.65      0.38 o
   7   2   0       22.02       19.29      1.39 o
   8   2   0        0.37        0.27      0.27 o
   1   3   0      174.46      183.31      1.47 o
   2   3   0       66.43       71.76      0.57 o
   3   3   0      431.11      478.55      4.80 o
   4   3   0       18.42       19.93      0.37 o
   5   3   0        5.78        5.35      0.29 o
   6   3   0        6.40        6.54      0.36 o
   7   3   0       16.34       18.05      0.56 o
   8   3   0        1.05        0.88      0.27 o
   0   4   0      230.72      238.14      3.26 o
   1   4   0       67.71       69.77      0.61 o
   2   4   0       52.30       53.62      0.47 o
   3   4   0      364.19      403.57      3.49 o
   4   4   0       24.92       28.03      0.36 o
   5   4   0       42.65       37.65      0.61 o
   6   4   0       13.92       13.23      0.43 o
   7   4   0        6.86        6.86      0.56 o
   8   4   0        1.06        1.09      0.27 o
   1   5   0      120.33      118.27      1.15 o
   2   5   0      117.23      122.33      1.29 o
   3   5   0       80.69       81.54      0.76 o
   4   5   0      251.79      241.87      2.16 o
   5   5   0       14.01       14.02      0.31 o
   6   5   0       17.86       17.34      0.31 o
   7   5   0       28.54       30.24      0.46 o
   8   5   0        2.57        3.63      0.48 o
   0   6   0       75.88       81.18      1.48 o
   1   6   0      136.82      139.64      1.36 o
   2   6   0      142.87      135.71      1.43 o
   3   6   0        5.59        4.93      0.15 o
   4   6   0      142.49      136.16      1.26 o
   5   6   0        5.37        3.88      0.17 o
   6   6   0        0.09       -0.01      0.15 o
   7   6   0       12.15       13.50      0.39 o
   1   7   0       94.17       93.08      0.94 o
   2   7   0       23.44       25.75      0.31 o
   3   7   0        1.05        0.09      0.16 o
   4   7   0       27.00       26.54      0.41 o
   5   7   0       21.49       18.57      0.33 o
   6   7   0        3.65        3.10      0.19 o
   7   7   0        0.77        0.56      0.18 o
   0   8   0       13.00       14.19      0.46 o
   1   8   0        6.99        5.20      0.14 o
   2   8   0       47.52       47.60      0.68 o
   3   8   0       24.08       22.85      0.40 o
   4   8   0       35.30       35.44      0.57 o
   5   8   0       11.98       11.89      0.45 o
   6   8   0        2.19        1.48      0.24 o
   1   9   0        5.47        5.13      0.28 o
   2   9   0      149.39      146.91      1.81 o
   3   9   0        1.94        1.49      0.21 o
   4   9   0       13.98       13.63      0.42 o
   5   9   0        1.02        1.25      0.25 o
   6   9   0        2.91        3.53      0.30 o
   0  10   0        1.52        0.84      0.29 o
   1  10   0       85.66       81.85      1.03 o
   2  10   0       85.70       87.96      1.40 o
   3  10   0        2.60        2.15      0.34 o
   4  10   0       19.37       19.36      1.29 o
   5  10   0       15.12       18.20      0.68 o
   1  11   0        1.10        1.33      0.26 o
   2  11   0       36.13       37.95      0.97 o
   3  11   0        7.61        7.86      0.52 o
   4  11   0        5.36        6.61      0.46 o
   0  12   0        8.48        8.95      0.67 o
   1  12   0        1.97        2.36      0.29 o
   2  12   0        0.33        0.58      0.34 o
   3  12   0        2.59        3.10      0.39 o
  -8   0   1       32.51       35.25      1.27 o
  -7   0   1      152.92      149.23      3.70 o
  -6   0   1       35.41       34.63      1.10 o
  -5   0   1       60.05       57.54      1.55 o
  -4   0   1      107.30      112.26      2.70 o
  -3   0   1       26.72       28.62      0.55 o
  -2   0   1      761.57      835.11      9.36 o
  -1   0   1     1044.00      617.44     17.02 o
   1   0   1      180.84      125.00      2.85 o
   2   0   1      277.63      295.38      8.68 o
   3   0   1      250.10      248.58      5.66 o
   4   0   1       98.66       78.30      1.94 o
   5   0   1       75.65       75.37      1.94 o
   6   0   1       18.44       18.84      0.81 o
   7   0   1       42.91       41.70      1.32 o
   8   0   1        1.01       -0.38      0.38 o
  -8   1   1       11.19       11.53      0.55 o
  -7   1   1        1.13        1.43      0.29 o
  -6   1   1       59.87       60.32      1.18 o
  -5   1   1       15.84       15.77      0.44 o
  -4   1   1      112.75      106.28      1.81 o
  -3   1   1      167.29      172.80      2.16 o
  -2   1   1      351.20      361.59      3.07 o
  -1   1   1      369.32      247.97      4.74 o
   1   1   1      760.04      638.42     24.50 o
   2   1   1       63.78       62.41      0.88 o
   3   1   1      483.69      532.48      9.09 o
   4   1   1       26.63       28.24      0.60 o
   5   1   1       51.85       49.08      1.53 o
   6   1   1      188.68      181.47      3.07 o
   7   1   1       10.74       10.14      0.74 o
   8   1   1        1.68        0.72      0.28 o
  -8   2   1        6.36        6.82      0.43 o
  -7   2   1       13.93       12.83      0.50 o
  -6   2   1       24.85       24.62      0.62 o
  -5   2   1       31.68       30.49      1.61 o
  -4   2   1       77.55       82.51      1.17 o
  -3   2   1      423.73      440.77      4.42 o
  -2   2   1      135.58      152.65      1.17 o
  -1   2   1     1494.60     1581.38     20.79 o
   0   2   1     4923.35     5712.17     96.02 o
   1   2   1      186.94      174.11      1.44 o
   2   2   1      488.25      511.24      4.41 o
   3   2   1      255.60      265.05      4.07 o
   4   2   1       37.56       38.10      0.74 o
   5   2   1       36.20       37.03      0.77 o
   6   2   1      152.25      147.49      2.54 o
   7   2   1       12.26       11.63      0.47 o
   8   2   1        0.30       -0.24      0.24 o
  -8   3   1        4.14        4.47      0.35 o
  -7   3   1        3.85        4.26      0.30 o
  -6   3   1        6.84        5.54      0.32 o
  -5   3   1       41.64       43.73      0.97 o
  -4   3   1      244.61      238.27      2.72 o
  -3   3   1      315.04      346.59      3.00 o
  -2   3   1      232.41      244.18      1.87 o
  -1   3   1      212.16      216.19      1.71 o
   0   3   1      526.99      526.81      4.75 o
   1   3   1      450.44      455.19      3.57 o
   2   3   1      103.49      101.50      0.80 o
   3   3   1       14.69       18.00      0.36 o
   4   3   1       59.32       59.07      0.86 o
   5   3   1       18.93       17.29      0.77 o
   6   3   1      105.12      106.06      1.88 o
   7   3   1        7.81        7.46      0.55 o
   8   3   1        2.54        2.69      0.52 o
  -8   4   1        2.06        2.19      0.29 o
  -7   4   1       15.20       13.68      0.75 o
  -6   4   1        5.89        5.04      0.31 o
  -5   4   1       93.93       95.64      1.17 o
  -4   4   1       70.75       71.90      0.73 o
  -3   4   1      160.82      167.97      1.60 o
  -2   4   1      254.66      265.60      2.29 o
  -1   4   1      259.14      266.75      2.37 o
   0   4   1       93.41       97.17      0.92 o
   1   4   1       32.30       33.72      0.36 o
   2   4   1      128.70      128.39      1.07 o
   3   4   1      296.33      283.02      2.69 o
   4   4   1       72.10       68.05      0.70 o
   5   4   1        9.35        7.49      0.30 o
   6   4   1       84.00       81.81      1.10 o
   7   4   1       14.14       14.17      0.40 o
   8   4   1        7.56        8.36      0.34 o
  -8   5   1        4.02        4.33      0.25 o
  -7   5   1       14.40       16.37      0.37 o
  -6   5   1        1.36        1.33      0.15 o
  -5   5   1      110.24      107.46      1.07 o
  -4   5   1      260.81      254.27      2.40 o
  -3   5   1      108.82      111.14      1.08 o
  -2   5   1       30.34       26.78      0.30 o
  -1   5   1      278.14      315.97      3.30 o
   0   5   1       15.03       16.35      0.25 o
   1   5   1      212.93      238.25      2.30 o
   2   5   1      265.39      300.44      3.38 o
   3   5   1       21.95       24.70      0.28 o
   4   5   1       74.49       69.60      0.81 o
   5   5   1       19.42       20.02      0.27 o
   6   5   1       11.16        9.67      0.26 o
   7   5   1        6.75        6.58      0.26 o
   8   5   1        1.65        1.83      0.25 o
  -7   6   1        0.23        0.07      0.17 o
  -6   6   1       18.55       16.37      0.37 o
  -5   6   1       25.28       26.65      0.41 o
  -4   6   1       49.48       48.78      0.50 o
  -3   6   1       99.00      102.59      1.15 o
  -2   6   1        7.56        6.46      0.13 o
  -1   6   1      285.61      291.37      3.06 o
   0   6   1       24.27       22.03      0.32 o
   1   6   1       11.15       12.64      0.70 o
   2   6   1       47.23       43.36      0.46 o
   3   6   1       97.20       98.69      1.22 o
   4   6   1      235.65      230.27      2.24 o
   5   6   1       30.28       27.56      0.42 o
   6   6   1        6.08        5.76      0.25 o
   7   6   1        1.12        1.11      0.26 o
  -7   7   1       11.42       11.93      0.34 o
  -6   7   1        1.25        0.78      0.15 o
  -5   7   1       47.77       48.51      0.57 o
  -4   7   1        7.93        7.23      0.21 o
  -3   7   1       21.72       20.60      0.35 o
  -2   7   1       70.88       68.17      0.76 o
  -1   7   1       44.93       43.73      0.54 o
   0   7   1       47.14       46.37      0.76 o
   1   7   1        0.40        0.76      0.06 o
   2   7   1       54.49       49.16      0.52 o
   3   7   1       36.49       32.74      0.58 o
   4   7   1      214.88      216.67      3.01 o
   5   7   1       20.33       17.59      0.32 o
   6   7   1        0.17        0.14      0.15 o
   7   7   1        4.02        4.55      0.24 o
  -7   8   1        1.59        2.42      0.44 o
  -6   8   1        0.92        0.21      0.22 o
  -5   8   1        2.07        2.38      0.17 o
  -4   8   1        7.72        7.29      0.26 o
  -3   8   1       13.06       13.79      0.29 o
  -2   8   1       65.12       64.26      0.72 o
  -1   8   1       47.24       42.81      0.55 o
   0   8   1       17.51       16.85      0.36 o
   1   8   1       38.37       35.20      0.41 o
   2   8   1       77.77       74.75      0.77 o
   3   8   1        2.65        1.86      0.21 o
   4   8   1       70.15       69.84      1.12 o
   5   8   1        7.47        7.94      0.36 o
   6   8   1        1.94        2.09      0.31 o
  -6   9   1        4.82        4.37      0.63 o
  -5   9   1       10.46       10.93      0.57 o
  -4   9   1       10.49       10.99      0.51 o
  -3   9   1       18.05       16.84      0.60 o
  -2   9   1       45.02       42.94      0.74 o
  -1   9   1        4.18        3.60      0.15 o
   0   9   1       27.34       26.36      0.49 o
   1   9   1        9.01        8.15      0.23 o
   2   9   1       70.74       66.52      0.84 o
   3   9   1        2.65        2.45      0.22 o
   4   9   1       20.77       22.12      0.54 o
   5   9   1        7.32        9.82      0.40 o
   6   9   1        1.15        1.30      0.26 o
  -5  10   1       11.18       12.27      0.59 o
  -4  10   1        2.61        2.68      0.59 o
  -3  10   1       15.75       16.48      0.62 o
  -2  10   1       12.93       13.29      0.58 o
  -1  10   1       25.24       25.30      0.60 o
   0  10   1       15.23       12.94      0.37 o
   1  10   1       70.83       69.53      1.00 o
   2  10   1       19.35       19.55      0.44 o
   3  10   1       14.26       13.64      0.57 o
   4  10   1        2.83        2.62      0.34 o
   5  10   1        0.47        1.27      0.34 o
  -4  11   1        3.39        3.56      0.40 o
  -3  11   1        3.29        3.40      0.38 o
  -2  11   1       22.69       22.60      0.72 o
  -1  11   1        3.56        2.94      0.25 o
   0  11   1        1.46        1.59      0.36 o
   1  11   1        4.37        4.12      0.34 o
   2  11   1        3.15        3.42      0.30 o
   3  11   1        2.85        3.11      0.36 o
   4  11   1        2.66        3.71      0.40 o
  -3  12   1        5.09        5.23      0.45 o
  -2  12   1        0.43        0.49      0.33 o
  -1  12   1        4.08        3.96      0.35 o
   0  12   1        4.49        4.62      0.39 o
   1  12   1       13.31       13.51      0.50 o
   2  12   1        2.51        1.70      0.37 o
   3  12   1        1.27        0.80      0.34 o
  -8   0   2       35.42       41.04      1.41 o
  -7   0   2      141.26      152.32      3.79 o
  -6   0   2       22.83       20.75      0.81 o
  -5   0   2        0.02        0.19      0.21 o
  -4   0   2       14.01       12.16      0.64 o
  -3   0   2      345.98      363.58      5.81 o
  -2   0   2      176.90      171.00      1.95 o
   0   0   2        6.44        5.11      0.16 o
   1   0   2      993.07     1009.38     46.15 o
   2   0   2      686.40      742.92     10.33 o
   3   0   2        9.55       10.44      0.40 o
   4   0   2      121.31      104.61      2.53 o
   5   0   2       61.11       54.51      1.47 o
   6   0   2       10.91        9.90      0.57 o
   7   0   2        1.85        0.48      0.37 o
   8   0   2        0.00       -0.54      0.64 o
  -8   1   2       19.57       21.46      0.88 o
  -7   1   2       37.32       37.57      0.89 o
  -6   1   2        3.00        2.09      0.24 o
  -5   1   2       29.16       27.18      0.62 o
  -4   1   2       62.51       57.16      0.86 o
  -3   1   2       52.76       53.22      0.60 o
  -2   1   2      644.48      684.84      4.90 o
   0   1   2     2939.36     2767.61    124.94 o
   1   1   2      258.33      257.02      3.58 o
   2   1   2      171.55      182.77      1.74 o
   3   1   2      688.37      771.70     10.47 o
   4   1   2       66.80       65.16      1.17 o
   5   1   2       16.66       18.10      0.49 o
   6   1   2       96.18       88.24      1.63 o
   7   1   2       14.80       13.24      0.50 o
   8   1   2        0.70        0.06      0.39 o
  -8   2   2        0.60        0.38      0.29 o
  -7   2   2       59.03       60.38      1.24 o
  -6   2   2       14.07       14.40      0.46 o
  -5   2   2       16.86       16.79      0.39 o
  -4   2   2       21.13       19.06      0.38 o
  -3   2   2       17.80       15.24      0.18 o
  -2   2   2     1191.64     1325.18     10.02 o
  -1   2   2     1462.28     1549.01      9.86 o
   0   2   2      625.42      613.61      7.02 o
   1   2   2       91.87       85.61      0.64 o
   2   2   2      150.52      167.85      1.48 o
   3   2   2      947.56     1093.13     11.81 o
   4   2   2        8.02        8.48      0.25 o
   5   2   2       21.47       18.71      0.66 o
   6   2   2        8.89       10.33      0.47 o
   7   2   2        9.65        9.27      0.37 o
   8   2   2        1.21        0.83      0.27 o
  -8   3   2        0.36       -0.05      0.26 o
  -7   3   2        9.84        9.26      0.45 o
  -6   3   2        4.04        3.40      0.27 o
  -5   3   2       75.91       75.43      1.12 o
  -4   3   2       74.54       73.40      1.00 o
  -3   3   2       28.61       28.39      0.29 o
  -2   3   2      121.45      117.59      0.87 o
  -1   3   2      233.95      250.18      2.43 o
   0   3   2       14.25       16.25      0.15 o
   1   3   2      359.52      394.68      3.06 o
   2   3   2     1182.64     1328.64     10.75 o
   3   3   2       60.32       63.48      0.65 o
   4   3   2       72.33       69.84      1.00 o
   5   3   2        2.54        1.96      0.20 o
   6   3   2       29.82       25.36      0.47 o
   7   3   2       11.61       11.70      0.34 o
   8   3   2        2.22        1.97      0.23 o
  -8   4   2        2.49        3.09      0.76 o
  -7   4   2        4.93        5.05      0.27 o
  -6   4   2        5.34        4.93      0.24 o
  -5   4   2       21.16       19.46      0.31 o
  -4   4   2       23.06       20.77      0.27 o
  -3   4   2        7.70        9.08      0.13 o
  -2   4   2       84.35       99.98      0.80 o
  -1   4   2      270.68      298.10      2.11 o
   0   4   2      130.15      145.10      1.52 o
   1   4   2      324.08      337.90      2.82 o
   2   4   2      836.89      970.60      9.70 o
   3   4   2       52.78       59.40      0.64 o
   4   4   2        6.19        6.18      0.14 o
   5   4   2        2.69        3.83      0.16 o
   6   4   2       13.64       11.18      0.30 o
   7   4   2        5.91        5.96      0.29 o
   8   4   2        2.17        2.48      0.33 o
  -8   5   2        4.39        4.32      0.27 o
  -7   5   2        2.32        2.31      0.19 o
  -6   5   2       22.19       21.06      0.36 o
  -5   5   2       43.27       40.56      0.47 o
  -4   5   2       94.33       97.56      1.08 o
  -3   5   2       66.88       66.49      0.67 o
  -2   5   2        9.81       11.91      0.17 o
  -1   5   2      139.77      140.28      1.25 o
   0   5   2      524.79      547.12      5.15 o
   1   5   2      125.92      124.46      1.15 o
   2   5   2      130.29      152.33      1.79 o
   3   5   2      126.90      125.53      1.35 o
   4   5   2       47.18       40.78      0.52 o
   5   5   2        1.24        0.51      0.10 o
   6   5   2        8.97        8.36      0.22 o
   7   5   2        6.68        6.40      0.27 o
   8   5   2        2.76        3.08      0.27 o
  -7   6   2        1.61        1.85      0.33 o
  -6   6   2       25.53       24.94      0.41 o
  -5   6   2       46.96       46.52      0.60 o
  -4   6   2      105.07      104.41      1.04 o
  -3   6   2       90.56       91.80      1.14 o
  -2   6   2      191.65      192.29      1.84 o
  -1   6   2        6.53        6.76      0.15 o
   0   6   2       64.36       67.60      0.77 o
   1   6   2       11.74        9.21      0.15 o
   2   6   2       34.22       35.37      0.44 o
   3   6   2       29.76       27.00      0.51 o
   4   6   2       12.29        9.00      0.39 o
   5   6   2        2.82        2.85      0.27 o
   6   6   2       13.99       14.19      0.39 o
   7   6   2        6.46        7.57      0.34 o
  -7   7   2        0.27        0.09      0.23 o
  -6   7   2        6.09        5.44      0.21 o
  -5   7   2       11.07       11.17      0.25 o
  -4   7   2       42.45       40.57      0.55 o
  -3   7   2       41.80       40.74      0.58 o
  -2   7   2       23.39       21.39      0.27 o
  -1   7   2       29.66       34.22      0.45 o
   0   7   2       62.49       71.25      0.82 o
   1   7   2        1.81        2.25      0.10 o
   2   7   2       22.39       20.06      0.28 o
   3   7   2       37.38       39.33      0.78 o
   4   7   2       19.67       19.79      0.47 o
   5   7   2       31.43       30.95      0.46 o
   6   7   2        3.85        4.37      0.23 o
   7   7   2        6.78        8.20      0.31 o
  -7   8   2        0.67        0.92      0.26 o
  -6   8   2        6.05        7.30      0.32 o
  -5   8   2       25.69       27.04      0.52 o
  -4   8   2        2.19        2.29      0.17 o
  -3   8   2       46.50       44.11      0.63 o
  -2   8   2       35.79       32.97      0.44 o
  -1   8   2       65.56       67.22      0.80 o
   0   8   2        9.64        9.77      0.20 o
   1   8   2       68.42       65.28      0.79 o
   2   8   2       77.09       74.27      0.90 o
   3   8   2        1.38        1.32      0.30 o
   4   8   2       26.42       24.39      1.07 o
   5   8   2        7.31        5.70      0.29 o
   6   8   2        1.06        0.72      0.24 o
  -6   9   2       11.90       14.54      0.64 o
  -5   9   2       50.72       53.63      0.97 o
  -4   9   2        0.85        0.31      0.21 o
  -3   9   2       50.06       49.52      0.85 o
  -2   9   2      109.53      101.45      1.32 o
  -1   9   2       55.46       52.56      0.67 o
   0   9   2       30.89       27.49      0.59 o
   1   9   2       47.72       48.44      0.64 o
   2   9   2       29.03       28.68      0.46 o
   3   9   2       16.56       15.71      0.59 o
   4   9   2       10.38       11.08      0.40 o
   5   9   2        9.61        9.95      0.41 o
   6   9   2        3.23        4.00      0.31 o
  -5  10   2        1.99        1.63      0.36 o
  -4  10   2        0.51        0.64      0.30 o
  -3  10   2       11.91       12.34      0.56 o
  -2  10   2        4.65        4.50      0.36 o
  -1  10   2        0.64        0.25      0.21 o
   0  10   2        6.62        5.24      0.30 o
   1  10   2       85.55       89.54      1.42 o
   2  10   2       28.77       28.16      0.63 o
   3  10   2        7.54        6.94      0.46 o
   4  10   2       10.65       11.52      0.55 o
   5  10   2        9.53       10.66      0.57 o
  -4  11   2       13.51       15.09      0.86 o
  -3  11   2        9.36        8.32      0.52 o
  -2  11   2        3.06        2.23      0.35 o
  -1  11   2        3.78        3.40      0.25 o
   0  11   2       18.80       19.40      0.58 o
   1  11   2       10.41       12.05      0.45 o
   2  11   2        0.16       -0.10      0.33 o
   3  11   2        0.33        0.30      0.29 o
   4  11   2        0.23        0.18      0.32 o
  -3  12   2        2.03        1.97      0.38 o
  -2  12   2        0.91        0.53      0.33 o
  -1  12   2        4.42        4.18      0.29 o
   0  12   2       15.27       16.62      0.54 o
   1  12   2       30.08       30.36      0.71 o
   2  12   2       12.73       13.09      0.51 o
   3  12   2        0.14       -0.28      0.33 o
  -8   0   3        5.14        5.61      0.58 o
  -7   0   3       88.23       89.34      2.40 o
  -6   0   3        1.36        1.63      0.31 o
  -5   0   3        2.82        1.89      0.22 o
  -4   0   3       79.14       78.17      1.38 o
  -3   0   3       89.69       96.26      1.63 o
  -2   0   3      339.98      382.38      4.29 o
  -1   0   3      231.97      269.82      7.44 o
   0   0   3      438.84      458.29     12.52 o
   1   0   3        5.31        4.92      0.18 o
   2   0   3      207.08      237.88      2.80 o
   3   0   3      318.85      356.43      6.18 o
   4   0   3       21.06       21.40      0.55 o
   5   0   3      298.33      274.65      4.88 o
   6   0   3        7.77        7.84      0.45 o
   7   0   3        0.37        0.01      0.38 o
   8   0   3        0.02       -0.36      0.36 o
  -8   1   3       19.83       19.73      0.88 o
  -7   1   3       24.87       25.97      0.72 o
  -6   1   3       27.92       25.82      0.66 o
  -5   1   3       11.36       11.97      0.32 o
  -4   1   3       94.47      102.31      1.25 o
  -3   1   3       97.83       97.64      0.96 o
  -2   1   3      106.89      113.10      0.84 o
   0   1   3      101.41      105.33      0.94 o
   1   1   3       78.03       77.84      0.65 o
   2   1   3      445.65      463.29      4.19 o
   3   1   3        7.25        8.80      0.18 o
   4   1   3       24.79       24.53      0.42 o
   5   1   3      108.91      102.76      1.40 o
   6   1   3        8.65        6.70      0.35 o
   7   1   3       14.80       14.01      0.44 o
   8   1   3        2.06        2.01      0.40 o
  -8   2   3       11.88       13.35      0.55 o
  -7   2   3       60.29       61.94      1.27 o
  -6   2   3        0.87        0.70      0.17 o
  -5   2   3       13.72       14.28      0.36 o
  -4   2   3      150.06      165.51      1.76 o
  -3   2   3       21.95       22.06      0.30 o
  -2   2   3      111.31      129.11      0.91 o
  -1   2   3      895.67      923.68      6.32 o
   0   2   3      827.13      865.68      5.88 o
   1   2   3       27.01       29.94      0.25 o
   2   2   3     1716.36     1901.57     17.14 o
   3   2   3       29.67       33.97      0.45 o
   4   2   3       44.21       41.54      0.55 o
   5   2   3      115.04      110.24      1.55 o
   6   2   3       63.05       59.38      0.86 o
   7   2   3        0.02        0.19      0.16 o
   8   2   3        0.25        0.58      0.22 o
  -8   3   3        0.12       -0.11      0.27 o
  -7   3   3       18.00       19.91      0.58 o
  -6   3   3       57.52       58.28      0.81 o
  -5   3   3        6.56        7.42      0.30 o
  -4   3   3      143.72      143.18      1.39 o
  -3   3   3      214.98      218.85      1.91 o
  -2   3   3     1131.80     1262.71      8.69 o
  -1   3   3      429.56      476.96      3.42 o
   0   3   3      275.30      291.14      2.32 o
   1   3   3       47.85       47.25      0.37 o
   2   3   3      310.25      333.17      2.63 o
   3   3   3       58.44       62.49      0.67 o
   4   3   3        2.47        3.04      0.13 o
   5   3   3      287.74      277.38      3.33 o
   6   3   3      111.09      101.23      1.34 o
   7   3   3        6.60        6.39      0.28 o
   8   3   3        8.28        9.16      0.37 o
  -8   4   3        8.85        8.63      0.46 o
  -7   4   3        5.36        5.05      0.29 o
  -6   4   3       13.50       13.76      0.33 o
  -5   4   3      154.00      154.95      1.65 o
  -4   4   3       45.27       44.71      0.49 o
  -3   4   3       18.98       19.15      0.26 o
  -2   4   3      344.65      381.24      3.12 o
  -1   4   3       38.80       36.68      0.36 o
   0   4   3      440.46      488.61      3.98 o
   1   4   3       49.62       49.19      0.41 o
   2   4   3       85.21       89.35      0.91 o
   3   4   3       57.42       60.60      0.55 o
   4   4   3       15.58       14.17      0.21 o
   5   4   3       41.45       41.81      0.69 o
   6   4   3       27.08       25.60      0.66 o
   7   4   3        6.49        6.68      0.30 o
   8   4   3        6.15        6.39      0.32 o
  -8   5   3        1.46        1.17      0.30 o
  -7   5   3        3.65        3.48      0.18 o
  -6   5   3        7.51        6.51      0.22 o
  -5   5   3       39.56       37.58      0.44 o
  -4   5   3       61.15       62.51      0.65 o
  -3   5   3        8.62        6.49      0.27 o
  -2   5   3      140.41      151.71      1.61 o
  -1   5   3        1.73        1.79      0.06 o
   0   5   3       32.36       37.49      0.36 o
   1   5   3       81.91       68.52      0.66 o
   2   5   3       20.50       20.91      0.23 o
   3   5   3        3.14        3.35      0.26 o
   4   5   3       57.42       54.59      0.61 o
   5   5   3       15.85       14.90      0.27 o
   6   5   3       10.44        9.92      0.24 o
   7   5   3        7.93        9.51      0.28 o
  -7   6   3        1.10        1.23      0.20 o
  -6   6   3        8.42        7.34      0.29 o
  -5   6   3        7.21        6.01      0.26 o
  -4   6   3       31.02       30.73      0.37 o
  -3   6   3        0.89        0.84      0.11 o
  -2   6   3       69.50       69.04      0.72 o
  -1   6   3       22.09       24.65      0.25 o
   0   6   3        5.80        7.36      0.20 o
   1   6   3       70.37       76.27      0.74 o
   2   6   3       28.01       31.27      0.43 o
   3   6   3      238.13      231.66      2.25 o
   4   6   3       10.25       11.50      0.47 o
   5   6   3        7.70        6.35      0.23 o
   6   6   3        0.58        0.62      0.17 o
   7   6   3        7.71        8.87      0.36 o
  -7   7   3        0.57        0.66      0.17 o
  -6   7   3        0.41        0.25      0.14 o
  -5   7   3       30.73       30.74      0.44 o
  -4   7   3       59.03       59.51      0.82 o
  -3   7   3      153.58      148.26      1.79 o
  -2   7   3        0.99        0.75      0.18 o
  -1   7   3        3.14        2.67      0.09 o
   0   7   3        4.92        3.67      0.12 o
   1   7   3       84.30       84.27      0.82 o
   2   7   3        2.23        2.20      0.14 o
   3   7   3      252.82      247.04      3.04 o
   4   7   3       21.21       23.23      0.47 o
   5   7   3        4.19        4.73      0.21 o
   6   7   3        9.28       10.28      0.31 o
   7   7   3        0.52        0.40      0.19 o
  -6   8   3        9.36       11.13      0.37 o
  -5   8   3       12.88       12.46      0.34 o
  -4   8   3        7.10        7.40      0.20 o
  -3   8   3       89.15       95.15      1.20 o
  -2   8   3       10.50       11.42      0.24 o
  -1   8   3       16.44       17.90      0.26 o
   0   8   3       27.16       23.43      0.29 o
   1   8   3      151.53      141.29      1.33 o
   2   8   3       12.64       11.50      0.36 o
   3   8   3       31.35       29.97      0.54 o
   4   8   3        0.67        0.68      0.20 o
   5   8   3        0.81        0.53      0.25 o
   6   8   3       16.30       17.54      0.51 o
  -6   9   3        7.49        9.08      0.64 o
  -5   9   3        5.24        6.73      0.36 o
  -4   9   3        3.04        3.35      0.25 o
  -3   9   3       25.41       25.53      0.54 o
  -2   9   3       65.24       59.18      0.84 o
  -1   9   3        1.15        0.64      0.13 o
   0   9   3       10.28       10.58      0.42 o
   1   9   3       68.99       73.78      0.99 o
   2   9   3        5.11        4.97      0.21 o
   3   9   3       22.05       21.32      0.65 o
   4   9   3        0.81        0.81      0.31 o
   5   9   3        1.73        1.59      0.24 o
  -5  10   3        7.56        9.04      0.54 o
  -4  10   3        0.22        0.25      0.30 o
  -3  10   3       43.86       41.92      1.01 o
  -2  10   3        4.96        3.81      0.28 o
  -1  10   3        4.70        4.10      0.38 o
   0  10   3       10.07        9.74      0.49 o
   1  10   3       18.25       19.45      0.53 o
   2  10   3       10.61       10.24      0.40 o
   3  10   3        3.22        2.76      0.40 o
   4  10   3        0.44        0.67      0.29 o
   5  10   3        7.16        6.87      0.47 o
  -4  11   3        0.62        0.63      0.61 o
  -3  11   3        0.20        0.31      0.31 o
  -2  11   3        3.91        3.76      0.30 o
  -1  11   3        1.43        0.64      0.25 o
   0  11   3       60.44       62.18      1.10 o
   1  11   3       36.29       38.75      0.80 o
   2  11   3        0.33       -0.24      0.24 o
   3  11   3        0.00       -0.26      0.27 o
   4  11   3        3.05        3.07      0.40 o
  -3  12   3        2.72        3.21      0.41 o
  -2  12   3        3.58        3.49      0.41 o
  -1  12   3        1.90        2.05      0.38 o
   0  12   3        1.28        1.50      0.29 o
   1  12   3       11.80       12.94      0.53 o
   2  12   3        0.40       -0.30      0.30 o
  -8   0   4        6.97        7.70      0.69 o
  -7   0   4       32.06       29.85      1.11 o
  -6   0   4        4.46        4.79      0.44 o
  -5   0   4        6.56        8.90      0.36 o
  -4   0   4       20.80       24.27      0.55 o
  -3   0   4       18.53       16.02      0.78 o
  -2   0   4      295.67      346.82      4.70 o
  -1   0   4        0.68        1.20      0.08 o
   0   0   4        8.64        5.31      0.11 o
   1   0   4      145.16      157.02      1.50 o
   2   0   4      511.06      596.89      7.21 o
   3   0   4       23.18       22.06      0.42 o
   4   0   4       17.63       17.86      0.47 o
   5   0   4       17.67       16.13      0.54 o
   6   0   4        3.38        3.40      0.50 o
   7   0   4        0.18       -0.05      0.19 o
   8   0   4        1.06        0.11      1.09 o
  -8   1   4       24.80       26.79      0.80 o
  -7   1   4        4.32        4.37      0.56 o
  -6   1   4       15.18       12.68      0.38 o
  -5   1   4        7.83        7.14      0.16 o
  -4   1   4       53.48       56.51      0.60 o
  -3   1   4       79.32       75.53      0.93 o
  -2   1   4      636.80      695.61      5.93 o
  -1   1   4      508.38      537.91      4.01 o
   0   1   4       10.67        9.99      0.15 o
   1   1   4       19.71       19.66      0.22 o
   2   1   4      427.11      465.58      4.00 o
   3   1   4       23.71       22.85      0.30 o
   4   1   4       47.83       47.73      0.62 o
   5   1   4      118.85      114.52      1.36 o
   6   1   4        5.01        4.58      0.20 o
   7   1   4        0.34        0.28      0.16 o
   8   1   4        3.13        3.91      0.46 o
  -8   2   4        0.86        1.20      0.31 o
  -7   2   4        7.97        8.42      0.56 o
  -6   2   4       11.41       12.31      0.29 o
  -5   2   4       25.63       22.18      0.33 o
  -4   2   4      116.69      113.69      1.13 o
  -3   2   4       60.93       57.43      0.55 o
  -2   2   4      183.27      183.70      1.41 o
  -1   2   4      720.11      753.24      5.13 o
   0   2   4      400.48      382.15      3.01 o
   1   2   4      290.60      302.83      2.14 o
   2   2   4      623.16      679.58      6.13 o
   3   2   4      126.73      120.35      1.36 o
   4   2   4       91.93       88.25      1.05 o
   5   2   4      383.82      383.31      4.18 o
   6   2   4        1.36        0.86      0.16 o
   7   2   4        2.01        2.05      0.21 o
   8   2   4        4.56        5.19      0.30 o
  -8   3   4       12.72       12.75      0.55 o
  -7   3   4        7.50        8.70      0.37 o
  -6   3   4       48.61       47.51      0.74 o
  -5   3   4       38.24       36.44      0.48 o
  -4   3   4      107.80      104.11      1.14 o
  -3   3   4      176.56      195.44      1.60 o
  -2   3   4     1204.54     1329.57     10.06 o
  -1   3   4     1318.17     1465.73     10.51 o
   0   3   4       80.07       86.81      0.67 o
   1   3   4      426.26      473.41      3.66 o
   2   3   4      759.66      856.94      7.54 o
   3   3   4       69.26       67.00      0.71 o
   4   3   4       23.74       20.92      0.34 o
   5   3   4      135.55      134.04      1.56 o
   6   3   4        0.11       -0.13      0.13 o
   7   3   4        3.22        3.49      0.23 o
   8   3   4        0.07       -0.05      0.20 o
  -8   4   4        0.28       -0.09      0.27 o
  -7   4   4        7.52        8.24      0.37 o
  -6   4   4       64.27       61.21      0.84 o
  -5   4   4        0.64        0.19      0.12 o
  -4   4   4        7.52        9.15      0.18 o
  -3   4   4       11.88       10.25      0.14 o
  -2   4   4      121.33      132.81      0.99 o
  -1   4   4      183.46      175.42      1.53 o
   0   4   4      142.11      152.91      1.20 o
   1   4   4      206.70      223.23      1.86 o
   2   4   4       71.94       69.26      0.61 o
   3   4   4       41.24       37.65      0.42 o
   4   4   4       28.00       29.20      0.34 o
   5   4   4       25.93       26.41      0.38 o
   6   4   4       10.88        9.33      0.28 o
   7   4   4        4.00        3.27      0.23 o
  -8   5   4        1.36        0.96      0.31 o
  -7   5   4        2.10        1.89      0.19 o
  -6   5   4        1.99        1.88      0.15 o
  -5   5   4        7.87        7.12      0.26 o
  -4   5   4       14.07       12.95      0.18 o
  -3   5   4      170.12      165.93      1.74 o
  -2   5   4       20.58       23.90      0.54 o
  -1   5   4       38.45       45.55      0.54 o
   0   5   4       22.72       26.39      0.54 o
   1   5   4        0.76        0.45      0.07 o
   2   5   4       52.15       55.46      0.55 o
   3   5   4       63.83       63.81      0.75 o
   4   5   4        1.03        0.96      0.12 o
   5   5   4       13.97       14.78      0.60 o
   6   5   4        3.39        2.65      0.16 o
   7   5   4        2.76        2.88      0.18 o
  -7   6   4        2.58        2.18      0.26 o
  -6   6   4        2.71        2.44      0.21 o
  -5   6   4       42.06       42.49      0.65 o
  -4   6   4       39.23       40.10      0.51 o
  -3   6   4       64.03       63.36      0.74 o
  -2   6   4       57.63       56.11      0.66 o
  -1   6   4       15.82       16.62      0.25 o
   0   6   4       74.01       72.84      0.81 o
   1   6   4      115.77      107.01      1.02 o
   2   6   4       48.21       43.63      0.52 o
   3   6   4       73.18       69.73      0.80 o
   4   6   4       12.21        9.61      0.26 o
   5   6   4        5.19        3.74      0.19 o
   6   6   4        0.07       -0.09      0.16 o
   7   6   4        1.62        1.76      0.23 o
  -7   7   4        0.27        0.09      0.18 o
  -6   7   4        5.78        5.93      0.22 o
  -5   7   4       13.20       13.96      0.39 o
  -4   7   4       30.68       32.38      0.52 o
  -3   7   4       73.54       66.73      0.79 o
  -2   7   4      164.09      156.95      1.57 o
  -1   7   4        0.53        0.66      0.09 o
   0   7   4       26.28       26.12      0.36 o
   1   7   4      142.90      146.44      1.38 o
   2   7   4       32.04       32.27      0.43 o
   3   7   4       71.05       66.95      1.20 o
   4   7   4       10.28       10.26      0.40 o
   5   7   4        2.01        2.12      0.16 o
   6   7   4       12.62       15.74      0.38 o
  -6   8   4       21.65       23.61      1.04 o
  -5   8   4        1.12        0.60      0.17 o
  -4   8   4       16.42       17.70      0.38 o
  -3   8   4       33.35       31.10      0.49 o
  -2   8   4       25.34       23.58      0.35 o
  -1   8   4       12.48       11.38      0.23 o
   0   8   4       99.72       94.65      1.06 o
   1   8   4      120.72      113.40      1.17 o
   2   8   4       17.37       16.39      0.33 o
   3   8   4      121.58      122.93      1.80 o
   4   8   4       47.10       44.25      0.86 o
   5   8   4        1.56        1.90      0.23 o
   6   8   4        9.55       11.98      0.63 o
  -6   9   4        4.29        4.07      0.31 o
  -5   9   4        0.54        0.74      0.23 o
  -4   9   4        4.01        4.08      0.26 o
  -3   9   4        6.69        5.77      0.28 o
  -2   9   4       30.22       29.59      0.51 o
  -1   9   4        4.24        3.34      0.16 o
   0   9   4       34.17       33.65      0.54 o
   1   9   4        6.66        6.94      0.26 o
   2   9   4        8.63        8.95      0.30 o
   3   9   4        3.86        3.05      0.23 o
   4   9   4        5.14        5.26      0.29 o
   5   9   4        2.13        2.07      0.26 o
  -5  10   4        8.39        8.51      0.57 o
  -4  10   4        6.65        6.60      0.42 o
  -3  10   4        0.31        0.26      0.26 o
  -2  10   4        5.98        5.61      0.70 o
  -1  10   4       10.92       10.49      0.41 o
   0  10   4        0.50        0.34      0.20 o
   1  10   4        3.74        4.26      0.28 o
   2  10   4        1.33        1.28      0.24 o
   3  10   4        1.99        2.01      0.39 o
   4  10   4        2.51        1.92      0.33 o
  -4  11   4       10.37       11.89      0.59 o
  -3  11   4        1.89        1.65      0.74 o
  -2  11   4        2.20        1.92      0.33 o
  -1  11   4        6.71        5.84      0.37 o
   0  11   4       23.33       23.66      0.60 o
   1  11   4       20.18       19.59      0.55 o
   2  11   4        1.52        0.92      0.26 o
   3  11   4        4.96        5.41      0.50 o
  -2  12   4        4.97        5.35      0.91 o
  -1  12   4        2.18        2.21      0.39 o
   0  12   4        3.20        3.41      0.32 o
   1  12   4        1.16        1.47      0.30 o
   2  12   4        0.95        0.51      0.30 o
  -8   0   5        0.28        0.65      0.42 o
  -7   0   5       15.30       16.95      0.80 o
  -6   0   5        2.92        1.89      0.24 o
  -5   0   5        3.63        3.11      0.46 o
  -4   0   5      110.88      121.47      2.08 o
  -3   0   5      251.15      256.99      4.16 o
  -2   0   5      395.78      445.77      7.08 o
  -1   0   5        1.48        2.83      0.15 o
   0   0   5       32.99       30.94      0.59 o
   1   0   5        9.20       10.24      0.19 o
   2   0   5     1112.12     1214.16     14.63 o
   3   0   5       35.17       36.13      0.62 o
   4   0   5       14.98       13.51      0.71 o
   5   0   5       93.59       95.46      1.49 o
   6   0   5        0.02       -0.16      0.16 o
   7   0   5        1.01        0.71      0.34 o
   8   0   5       13.87       19.02      1.75 o
  -8   1   5       13.40       14.78      0.61 o
  -7   1   5        5.28        5.55      0.37 o
  -6   1   5        3.70        3.54      0.23 o
  -5   1   5        8.49        7.09      0.23 o
  -4   1   5      123.60      128.62      1.55 o
  -3   1   5      141.84      149.14      1.75 o
  -2   1   5       68.23       65.48      0.66 o
  -1   1   5      171.71      155.48      1.35 o
   0   1   5      443.51      475.22      4.02 o
   1   1   5       95.35      100.05      0.93 o
   2   1   5      116.68      129.01      1.23 o
   3   1   5       84.04       83.88      0.89 o
   4   1   5       30.95       31.55      0.42 o
   5   1   5      105.25      103.39      1.22 o
   6   1   5        0.83        1.16      0.14 o
   7   1   5        0.55        0.46      0.14 o
   8   1   5        9.39       12.29      0.39 o
  -8   2   5        1.80        1.83      0.33 o
  -7   2   5       58.16       62.39      1.06 o
  -6   2   5       78.37       76.66      1.46 o
  -5   2   5       54.37       54.27      0.60 o
  -4   2   5       40.08       42.91      0.60 o
  -3   2   5      216.87      228.65      2.62 o
  -2   2   5     1472.36     1723.28     13.02 o
  -1   2   5      111.14      113.44      0.99 o
   0   2   5       50.59       52.06      0.43 o
   1   2   5       50.07       53.72      0.49 o
   2   2   5      121.25      137.97      1.21 o
   3   2   5       33.11       30.62      0.38 o
   4   2   5      132.88      129.17      1.44 o
   5   2   5        1.60        1.60      0.14 o
   6   2   5       41.16       37.57      0.85 o
   7   2   5        2.49        2.46      0.20 o
   8   2   5        6.26        7.09      0.31 o
  -8   3   5        9.22        9.17      0.51 o
  -7   3   5        3.59        4.73      0.28 o
  -6   3   5       18.93       18.74      0.37 o
  -5   3   5       13.16       12.96      0.30 o
  -4   3   5       20.07       17.25      0.27 o
  -3   3   5       25.74       28.85      0.34 o
  -2   3   5      225.80      231.24      1.77 o
  -1   3   5      484.12      522.81      3.95 o
   0   3   5      186.90      189.95      1.63 o
   1   3   5      137.51      144.99      1.15 o
   2   3   5      106.01      114.33      1.06 o
   3   3   5       44.56       41.30      0.44 o
   4   3   5       43.33       41.16      0.60 o
   5   3   5       40.33       32.93      0.50 o
   6   3   5        3.37        3.10      0.18 o
   7   3   5        6.29        6.38      0.31 o
  -8   4   5        0.35       -0.06      0.27 o
  -7   4   5       31.52       31.35      0.64 o
  -6   4   5       10.88        8.94      0.27 o
  -5   4   5       29.95       29.19      0.42 o
  -4   4   5       24.13       23.09      0.52 o
  -3   4   5       49.40       46.41      0.41 o
  -2   4   5      123.96      148.17      1.22 o
  -1   4   5       85.46       81.15      0.68 o
   0   4   5       33.65       36.22      0.40 o
   1   4   5      176.12      193.69      1.59 o
   2   4   5       34.52       34.91      0.35 o
   3   4   5       39.09       37.40      0.39 o
   4   4   5       35.24       35.47      0.45 o
   5   4   5       62.64       57.40      0.68 o
   6   4   5        0.83        1.00      0.13 o
   7   4   5        4.69        4.47      0.25 o
  -7   5   5        3.60        3.09      0.21 o
  -6   5   5        7.98        6.99      0.23 o
  -5   5   5       28.46       26.81      0.40 o
  -4   5   5        1.55        1.08      0.08 o
  -3   5   5       25.39       25.23      0.37 o
  -2   5   5       60.26       65.22      0.73 o
  -1   5   5       75.91       96.74      1.08 o
   0   5   5      117.73      114.23      1.14 o
   1   5   5       81.23       82.98      0.77 o
   2   5   5        5.26        6.51      0.14 o
   3   5   5       35.31       34.77      0.40 o
   4   5   5       30.90       35.01      0.41 o
   5   5   5       24.77       24.78      0.37 o
   6   5   5        1.53        1.59      0.15 o
   7   5   5        3.59        5.01      0.23 o
  -7   6   5        3.42        3.05      0.28 o
  -6   6   5        3.12        3.10      0.20 o
  -5   6   5       28.96       26.81      0.47 o
  -4   6   5        7.96        7.73      0.28 o
  -3   6   5       18.51       17.11      0.24 o
  -2   6   5       37.01       39.35      0.55 o
  -1   6   5       18.98       18.61      0.29 o
   0   6   5      170.89      161.40      1.71 o
   1   6   5       74.69       78.04      0.82 o
   2   6   5       50.39       46.39      0.43 o
   3   6   5       90.68       88.65      1.01 o
   4   6   5        5.88        4.41      0.20 o
   5   6   5       11.92       13.25      0.35 o
   6   6   5        0.53        0.57      0.19 o
   7   6   5        7.88       10.54      0.40 o
  -7   7   5        6.22        8.18      0.42 o
  -6   7   5        7.37        7.35      0.41 o
  -5   7   5        8.49        8.24      0.23 o
  -4   7   5       41.30       44.20      0.95 o
  -3   7   5       32.81       35.30      0.48 o
  -2   7   5       16.77       16.54      0.29 o
  -1   7   5        6.22        4.45      0.24 o
   0   7   5      104.18       98.31      1.09 o
   1   7   5       72.33       70.16      0.76 o
   2   7   5       46.59       42.85      0.49 o
   3   7   5        0.42        0.36      0.18 o
   4   7   5       22.08       18.14      0.35 o
   5   7   5        7.68        9.33      0.36 o
   6   7   5       11.90       13.04      0.39 o
  -6   8   5        3.96        3.83      0.25 o
  -5   8   5        9.94        9.64      0.32 o
  -4   8   5       24.84       23.68      0.45 o
  -3   8   5       28.48       24.24      0.34 o
  -2   8   5       31.98       30.58      0.49 o
  -1   8   5       50.82       49.54      0.69 o
   0   8   5       78.56       81.16      0.93 o
   1   8   5       21.52       21.15      0.34 o
   2   8   5       78.12       77.90      0.86 o
   3   8   5        1.45        1.48      0.21 o
   4   8   5        7.51        8.48      0.35 o
   5   8   5        0.03        0.11      0.22 o
   6   8   5        1.85        3.23      0.48 o
  -5   9   5        2.58        3.35      0.31 o
  -4   9   5        9.04        9.94      0.46 o
  -3   9   5        7.49        6.82      0.32 o
  -2   9   5       13.26       13.65      0.39 o
  -1   9   5        7.50        6.78      0.24 o
   0   9   5       60.25       61.33      0.86 o
   1   9   5       22.73       22.37      0.49 o
   2   9   5       12.09       12.10      0.34 o
   3   9   5        9.01        9.51      0.36 o
   4   9   5        4.20        4.88      0.29 o
   5   9   5        7.18        7.84      0.39 o
  -5  10   5        2.71        3.18      0.39 o
  -4  10   5        2.47        2.62      0.35 o
  -3  10   5        0.87        0.65      0.27 o
  -2  10   5       15.66       15.38      0.61 o
  -1  10   5        2.68        2.04      0.33 o
   0  10   5        2.70        2.12      0.25 o
   1  10   5        5.79        5.65      0.32 o
   2  10   5        5.15        4.88      0.31 o
   3  10   5        1.12        1.05      0.33 o
   4  10   5        0.52        0.26      0.31 o
  -3  11   5        4.15        3.90      0.57 o
  -2  11   5        0.60        0.37      0.32 o
  -1  11   5        1.40        1.45      0.33 o
   0  11   5       18.99       21.02      0.58 o
   1  11   5        8.59        7.68      0.39 o
   2  11   5        0.36       -0.17      0.25 o
   3  11   5       10.50       12.50      1.52 o
  -1  12   5        7.61        7.34      0.51 o
   0  12   5        4.42        6.19      0.38 o
   1  12   5        4.07        5.43      0.44 o
  -8   0   6        0.77        0.90      0.43 o
  -7   0   6        9.04       10.24      0.69 o
  -6   0   6        7.22        5.00      0.33 o
  -5   0   6        5.17        6.92      0.60 o
  -4   0   6        5.89        4.84      0.35 o
  -3   0   6        4.81        3.60      0.21 o
  -2   0   6      477.22      503.95      8.00 o
  -1   0   6      188.48      185.27      3.00 o
   0   0   6       96.27       97.43      1.62 o
   1   0   6      307.58      316.32      4.34 o
   2   0   6       63.15       57.07      0.89 o
   3   0   6        3.15        2.67      0.16 o
   4   0   6      406.00      390.28      5.42 o
   5   0   6        0.15        0.12      0.17 o
   6   0   6        9.44        8.90      0.34 o
   7   0   6        0.21        0.31      0.21 o
  -8   1   6       20.58       22.02      1.29 o
  -7   1   6        2.76        2.83      0.26 o
  -6   1   6        8.42        7.28      0.28 o
  -5   1   6       22.46       21.95      0.41 o
  -4   1   6       36.57       36.44      0.54 o
  -3   1   6      114.83      118.01      1.41 o
  -2   1   6      358.65      370.17      4.18 o
  -1   1   6       81.70       83.50      1.02 o
   0   1   6        5.12        4.53      0.10 o
   1   1   6       14.88       16.63      0.23 o
   2   1   6      127.63      126.37      1.21 o
   3   1   6       21.67       21.53      0.29 o
   4   1   6      225.65      213.03      2.15 o
   5   1   6       42.92       38.59      0.51 o
   6   1   6        4.54        4.58      0.21 o
   7   1   6        5.62        5.73      0.24 o
  -8   2   6       12.52       13.97      0.59 o
  -7   2   6        5.71        6.44      0.34 o
  -6   2   6        1.15        0.90      0.20 o
  -5   2   6        7.14        5.99      0.24 o
  -4   2   6       78.23       82.27      1.05 o
  -3   2   6      167.37      169.82      1.79 o
  -2   2   6      593.10      611.24      5.26 o
  -1   2   6      178.56      192.46      1.97 o
   0   2   6        1.86        3.21      0.17 o
   1   2   6      255.93      261.03      2.34 o
   2   2   6      107.97      102.46      0.92 o
   3   2   6        1.82        1.44      0.10 o
   4   2   6      327.87      318.56      3.15 o
   5   2   6       22.83       18.86      0.32 o
   6   2   6        0.60        0.45      0.13 o
   7   2   6        5.88        6.21      0.27 o
  -8   3   6        8.84        9.88      0.42 o
  -7   3   6        9.25        9.62      0.38 o
  -6   3   6       24.21       23.72      0.53 o
  -5   3   6       35.22       32.06      0.60 o
  -4   3   6       37.21       40.23      0.58 o
  -3   3   6      178.09      178.56      1.59 o
  -2   3   6       93.43       84.44      0.78 o
  -1   3   6       94.75      101.73      0.85 o
   0   3   6       17.58       15.23      0.18 o
   1   3   6      164.84      160.46      1.36 o
   2   3   6        2.59        3.28      0.10 o
   3   3   6       67.39       66.07      0.66 o
   4   3   6       87.50       87.71      0.87 o
   5   3   6        3.10        3.34      0.21 o
   6   3   6        0.06       -0.04      0.13 o
   7   3   6        1.18        1.15      0.18 o
  -8   4   6        7.09        7.15      0.38 o
  -7   4   6        1.90        2.43      0.25 o
  -6   4   6        8.97        7.99      0.29 o
  -5   4   6       51.01       48.52      0.70 o
  -4   4   6       21.93       21.28      0.38 o
  -3   4   6       98.75       98.74      0.91 o
  -2   4   6      256.22      277.12      2.24 o
  -1   4   6       59.97       67.00      0.62 o
   0   4   6       33.36       33.99      0.37 o
   1   4   6       83.07       82.40      0.71 o
   2   4   6       78.12       75.30      0.73 o
   3   4   6       26.52       26.60      0.32 o
   4   4   6       50.28       47.65      0.57 o
   5   4   6       32.76       26.77      0.46 o
   6   4   6        2.67        3.11      0.16 o
   7   4   6        2.05        2.10      0.18 o
  -7   5   6        0.26       -0.17      0.17 o
  -6   5   6        0.46        0.29      0.15 o
  -5   5   6        1.93        1.86      0.13 o
  -4   5   6        9.70       11.43      0.42 o
  -3   5   6       88.09       91.38      0.84 o
  -2   5   6       13.91       16.65      0.46 o
  -1   5   6      121.17      125.52      1.15 o
   0   5   6       82.29       78.83      0.75 o
   1   5   6       25.83       23.37      0.30 o
   2   5   6      120.40      115.73      1.01 o
   3   5   6       85.17       84.31      0.76 o
   4   5   6       76.30       77.77      0.98 o
   5   5   6        2.98        3.50      0.16 o
   6   5   6        0.89        0.69      0.13 o
   7   5   6        8.03        9.20      0.41 o
  -7   6   6        1.59        1.38      0.25 o
  -6   6   6       11.18       10.56      0.39 o
  -5   6   6       18.57       18.32      0.31 o
  -4   6   6       42.77       40.26      0.70 o
  -3   6   6       22.30       24.08      0.48 o
  -2   6   6        8.35        8.13      0.24 o
  -1   6   6       34.44       31.79      0.43 o
   0   6   6       72.68       68.77      0.74 o
   1   6   6        4.18        3.53      0.11 o
   2   6   6       54.47       51.57      0.50 o
   3   6   6        6.95        7.51      0.23 o
   4   6   6        3.65        3.02      0.23 o
   5   6   6        3.21        3.37      0.18 o
   6   6   6        3.08        2.84      0.20 o
  -6   7   6        0.93        0.66      0.23 o
  -5   7   6       10.70       13.01      0.42 o
  -4   7   6       11.78       14.18      0.38 o
  -3   7   6       26.68       29.27      0.47 o
  -2   7   6       10.53        8.76      0.21 o
  -1   7   6        9.02        6.81      0.27 o
   0   7   6      287.40      268.49      2.80 o
   1   7   6       48.40       46.87      0.55 o
   2   7   6       79.41       79.38      0.86 o
   3   7   6       13.27       11.23      0.23 o
   4   7   6        1.39        0.99      0.18 o
   5   7   6        0.23        0.43      0.15 o
   6   7   6        2.74        2.70      0.20 o
  -6   8   6       11.65       14.08      0.47 o
  -5   8   6       23.79       25.56      0.49 o
  -4   8   6        4.94        5.26      0.28 o
  -3   8   6       32.44       30.31      0.45 o
  -2   8   6       15.13       13.98      0.27 o
  -1   8   6        3.51        3.88      0.18 o
   0   8   6       16.72       19.85      0.33 o
   1   8   6        3.72        4.49      0.18 o
   2   8   6       55.64       52.24      0.67 o
   3   8   6        1.93        1.76      0.17 o
   4   8   6        0.31        0.18      0.22 o
   5   8   6       18.69       22.37      0.58 o
  -5   9   6        4.38        5.06      0.38 o
  -4   9   6        8.41        7.45      0.27 o
  -3   9   6        6.67        5.61      0.30 o
  -2   9   6        3.34        3.17      0.22 o
  -1   9   6       43.47       43.82      0.65 o
   0   9   6        7.67        7.20      0.27 o
   1   9   6        5.94        5.00      0.24 o
   2   9   6       15.88       14.86      0.37 o
   3   9   6       10.07       10.88      0.38 o
   4   9   6        4.21        4.63      0.28 o
   5   9   6        5.38        6.79      0.37 o
  -4  10   6        0.79        0.70      0.40 o
  -3  10   6        1.49        1.58      0.31 o
  -2  10   6        0.61        0.13      0.30 o
  -1  10   6       24.48       25.32      0.77 o
   0  10   6       20.60       22.04      0.56 o
   1  10   6        7.26        7.47      0.38 o
   2  10   6        2.39        2.37      0.27 o
   3  10   6        0.03        0.12      0.35 o
   4  10   6        0.98        0.62      0.33 o
  -3  11   6        5.15        5.55      0.56 o
  -2  11   6        0.05        0.02      0.40 o
  -1  11   6        6.21        6.91      0.52 o
   0  11   6        5.31        6.43      0.36 o
   1  11   6        0.09       -0.23      0.23 o
   2  11   6        1.11        1.44      0.36 o
  -8   0   7        1.00        1.33      0.42 o
  -7   0   7        0.21       -0.23      0.23 o
  -6   0   7        6.22        6.36      0.40 o
  -5   0   7       90.15       90.44      1.83 o
  -4   0   7      155.89      152.01      2.58 o
  -3   0   7      249.64      278.67      4.52 o
  -2   0   7        5.09        5.56      0.24 o
  -1   0   7        0.09        0.08      0.08 o
   0   0   7        1.30        1.08      0.21 o
   1   0   7       96.30      104.46      1.52 o
   2   0   7        2.10        1.40      0.13 o
   3   0   7       15.98       15.77      0.35 o
   4   0   7       81.16       86.20      1.36 o
   5   0   7       15.21       13.45      0.44 o
   6   0   7        2.26        2.84      0.23 o
   7   0   7        0.05        0.99      0.26 o
  -8   1   7        2.02        1.50      0.33 o
  -7   1   7       13.17       13.06      0.44 o
  -6   1   7        0.53        0.19      0.16 o
  -5   1   7       20.85       19.07      0.39 o
  -4   1   7       12.84       11.89      0.33 o
  -3   1   7      105.12      104.34      1.27 o
  -2   1   7       97.53       95.47      1.03 o
  -1   1   7       13.15       12.79      0.20 o
   0   1   7       26.63       24.82      0.31 o
   1   1   7      275.53      280.62      2.74 o
   2   1   7       23.15       22.06      0.31 o
   3   1   7       93.33       88.30      0.95 o
   4   1   7      154.54      153.86      1.92 o
   5   1   7        1.95        1.64      0.15 o
   6   1   7        0.73        0.69      0.15 o
   7   1   7       18.63       23.73      0.68 o
  -8   2   7        0.02        0.12      0.25 o
  -7   2   7        8.52        7.97      0.37 o
  -6   2   7        1.43        1.61      0.30 o
  -5   2   7        7.71        8.28      0.28 o
  -4   2   7       90.37       86.32      1.10 o
  -3   2   7       65.72       66.62      0.64 o
  -2   2   7       87.55       87.50      0.81 o
  -1   2   7       48.91       55.24      0.62 o
   0   2   7       28.69       31.59      0.40 o
   1   2   7       49.44       49.98      0.51 o
   2   2   7       24.51       25.77      0.34 o
   3   2   7       40.29       38.59      0.46 o
   4   2   7       11.57       12.18      0.25 o
   5   2   7       22.86       20.71      0.35 o
   6   2   7        3.59        4.10      0.28 o
   7   2   7        5.67        6.06      0.27 o
  -8   3   7        9.28        9.28      0.56 o
  -7   3   7       11.87       10.15      0.41 o
  -6   3   7        6.10        5.88      0.31 o
  -5   3   7        2.80        2.44      0.18 o
  -4   3   7        7.33        7.84      0.21 o
  -3   3   7       81.27       84.09      0.79 o
  -2   3   7      125.34      114.62      1.05 o
  -1   3   7       19.12       21.40      0.29 o
   0   3   7       78.86       81.69      0.72 o
   1   3   7      115.25      120.31      1.13 o
   2   3   7       31.03       30.98      0.35 o
   3   3   7       20.94       19.09      0.26 o
   4   3   7       41.41       38.14      0.47 o
   5   3   7        2.10        2.29      0.13 o
   6   3   7        1.74        1.31      0.17 o
   7   3   7        0.42        0.28      0.17 o
  -7   4   7        1.70        1.50      0.21 o
  -6   4   7        9.72        9.01      0.30 o
  -5   4   7       17.11       14.01      0.33 o
  -4   4   7       31.00       27.03      0.40 o
  -3   4   7       58.43       57.95      0.58 o
  -2   4   7      191.62      203.66      1.67 o
  -1   4   7        3.40        2.67      0.11 o
   0   4   7       98.71       94.32      0.92 o
   1   4   7       55.13       56.45      0.52 o
   2   4   7       35.89       35.31      0.41 o
   3   4   7       10.33       10.55      0.19 o
   4   4   7       75.10       77.69      0.83 o
   5   4   7        1.96        1.67      0.13 o
   6   4   7        0.50        0.37      0.14 o
   7   4   7        4.78        6.65      0.29 o
  -7   5   7        5.01        5.19      0.26 o
  -6   5   7        5.63        6.04      0.27 o
  -5   5   7        9.96        8.67      0.28 o
  -4   5   7       43.32       45.78      0.65 o
  -3   5   7       47.21       46.20      0.47 o
  -2   5   7      106.80      100.30      0.86 o
  -1   5   7       58.20       51.06      0.45 o
   0   5   7      182.54      176.80      1.48 o
   1   5   7      109.24      106.14      0.91 o
   2   5   7      135.39      132.18      1.30 o
   3   5   7       21.94       17.96      0.30 o
   4   5   7       20.41       22.33      0.38 o
   5   5   7        1.26        1.72      0.13 o
   6   5   7       22.92       26.99      0.42 o
  -7   6   7        5.76        5.48      0.33 o
  -6   6   7        2.89        2.71      0.25 o
  -5   6   7       11.58       11.13      0.28 o
  -4   6   7       43.10       45.89      0.64 o
  -3   6   7        1.76        1.81      0.32 o
  -2   6   7       26.41       27.79      0.45 o
  -1   6   7       49.62       48.63      0.62 o
   0   6   7       80.26       82.41      0.86 o
   1   6   7       17.20       18.60      0.32 o
   2   6   7       44.86       44.06      0.54 o
   3   6   7        3.47        2.78      0.15 o
   4   6   7       25.76       26.47      0.56 o
   5   6   7        5.13        4.25      0.24 o
   6   6   7        2.24        3.88      0.27 o
  -6   7   7        5.95        6.98      0.45 o
  -5   7   7        2.63        2.41      0.23 o
  -4   7   7       14.71       12.88      0.38 o
  -3   7   7       11.79       10.51      0.28 o
  -2   7   7        4.02        4.25      0.17 o
  -1   7   7       61.59       58.12      0.72 o
   0   7   7       47.26       45.73      0.66 o
   1   7   7       11.45        9.79      0.36 o
   2   7   7       11.19       12.92      0.37 o
   3   7   7       19.61       19.47      0.38 o
   4   7   7        9.07        9.84      0.27 o
   5   7   7       10.84       11.68      0.44 o
  -6   8   7        3.04        3.25      0.36 o
  -5   8   7       12.84       14.81      0.51 o
  -4   8   7        0.57        0.56      0.18 o
  -3   8   7       18.57       19.01      0.34 o
  -2   8   7        4.00        3.66      0.17 o
  -1   8   7        5.24        4.71      0.25 o
   0   8   7        6.00        5.77      0.24 o
   1   8   7       17.94       17.60      0.33 o
   2   8   7        3.70        3.11      0.17 o
   3   8   7        3.12        3.20      0.20 o
   4   8   7        4.52        5.33      0.25 o
   5   8   7        9.92       11.67      0.59 o
  -5   9   7        4.85        5.53      0.64 o
  -4   9   7        0.13        0.02      0.24 o
  -3   9   7        4.42        4.15      0.29 o
  -2   9   7        8.05        7.17      0.26 o
  -1   9   7       17.74       16.46      0.36 o
   0   9   7       11.59       11.47      0.39 o
   1   9   7        7.66        7.19      0.27 o
   2   9   7       11.18       11.14      0.33 o
   3   9   7        1.47        1.57      0.22 o
   4   9   7        2.43        3.11      0.28 o
  -4  10   7        3.78        2.45      0.52 o
  -3  10   7        1.76        0.55      0.32 o
  -2  10   7       18.36       19.90      0.70 o
  -1  10   7       16.58       19.62      0.68 o
   0  10   7        4.52        4.65      0.41 o
   1  10   7        1.17        1.32      0.24 o
   2  10   7        7.57        9.48      0.41 o
   3  10   7       12.14       15.44      0.61 o
  -2  11   7        2.75        4.00      0.42 o
  -1  11   7        6.27        6.81      0.48 o
   0  11   7        2.58        4.26      0.81 o
   1  11   7        0.22        0.00      0.25 o
  -8   0   8        1.26        1.23      0.48 o
  -7   0   8        1.45        1.37      0.39 o
  -6   0   8        0.23       -0.21      0.24 o
  -5   0   8        1.60        1.59      0.43 o
  -4   0   8      137.58      138.82      2.39 o
  -3   0   8       30.06       32.55      0.71 o
  -2   0   8       20.56       22.70      0.52 o
  -1   0   8      101.72      107.45      2.22 o
   0   0   8       42.34       34.29      0.67 o
   1   0   8       35.32       31.73      0.56 o
   2   0   8       45.14       41.72      0.71 o
   3   0   8      112.54      107.25      1.82 o
   4   0   8      149.09      145.68      2.16 o
   5   0   8        1.19        1.78      0.21 o
   6   0   8        9.11        9.14      0.39 o
   7   0   8       32.47       39.42      0.96 o
  -8   1   8        2.52        2.94      0.31 o
  -7   1   8        7.32        7.93      0.33 o
  -6   1   8        6.60        5.92      0.28 o
  -5   1   8       13.48       13.40      0.34 o
  -4   1   8      127.17      126.54      1.56 o
  -3   1   8      130.23      137.96      1.48 o
  -2   1   8       16.27       16.23      0.26 o
  -1   1   8       42.39       50.55      0.58 o
   0   1   8        3.46        4.01      0.12 o
   1   1   8      130.92      129.06      1.32 o
   2   1   8       56.95       57.12      0.65 o
   3   1   8      131.63      120.59      1.28 o
   4   1   8        2.17        1.99      0.15 o
   5   1   8        8.12        7.11      0.22 o
   6   1   8        0.66        0.62      0.15 o
   7   1   8        6.83        8.03      0.34 o
  -7   2   8        0.04        0.19      0.29 o
  -6   2   8        1.59        1.47      0.19 o
  -5   2   8       43.46       41.47      0.71 o
  -4   2   8       91.80       93.30      1.53 o
  -3   2   8        8.36        9.61      0.17 o
  -2   2   8       51.46       53.08      0.57 o
  -1   2   8       59.47       63.12      0.71 o
   0   2   8        6.77        7.85      0.16 o
   1   2   8       15.00       14.28      0.23 o
   2   2   8        5.76        5.19      0.17 o
   3   2   8       30.68       28.52      0.76 o
   4   2   8        1.19        0.84      0.14 o
   5   2   8        2.42        2.12      0.16 o
   6   2   8        6.64        6.81      0.28 o
   7   2   8        1.29        1.43      0.21 o
  -7   3   8        7.74        7.02      0.37 o
  -6   3   8        4.39        3.38      0.26 o
  -5   3   8        0.26       -0.13      0.13 o
  -4   3   8       20.10       21.70      0.36 o
  -3   3   8       50.42       55.26      0.56 o
  -2   3   8        9.52        8.03      0.18 o
  -1   3   8       33.33       34.83      0.44 o
   0   3   8       21.65       22.39      0.45 o
   1   3   8       53.24       51.82      0.54 o
   2   3   8      108.28      104.96      1.11 o
   3   3   8       31.36       30.76      0.39 o
   4   3   8       11.79        9.46      0.21 o
   5   3   8        6.26        5.42      0.20 o
   6   3   8        3.38        3.78      0.22 o
  -7   4   8        4.12        4.64      0.26 o
  -6   4   8        3.96        3.84      0.22 o
  -5   4   8        5.21        5.09      0.23 o
  -4   4   8       26.28       28.77      0.43 o
  -3   4   8       22.52       22.40      0.32 o
  -2   4   8       52.11       54.68      0.59 o
  -1   4   8       60.02       57.61      0.61 o
   0   4   8       48.48       48.90      0.54 o
   1   4   8       41.47       36.63      0.41 o
   2   4   8       84.70       80.28      0.79 o
   3   4   8       34.19       34.79      0.43 o
   4   4   8       16.91       17.38      0.30 o
   5   4   8        0.53        0.59      0.14 o
   6   4   8        6.76        7.74      0.28 o
  -7   5   8        2.31        2.36      0.23 o
  -6   5   8       19.23       18.96      0.43 o
  -5   5   8        1.08        1.09      0.17 o
  -4   5   8       46.72       46.16      0.67 o
  -3   5   8       41.65       42.53      0.50 o
  -2   5   8       62.28       56.95      0.53 o
  -1   5   8       68.92       62.11      0.90 o
   0   5   8       82.83       84.44      0.79 o
   1   5   8       64.40       59.18      0.64 o
   2   5   8       14.62       14.77      0.24 o
   3   5   8       50.56       48.21      0.64 o
   4   5   8       26.02       25.18      0.40 o
   5   5   8        1.23        1.64      0.15 o
   6   5   8        3.74        5.86      0.32 o
  -6   6   8        3.78        3.93      0.29 o
  -5   6   8        2.00        2.89      0.18 o
  -4   6   8        6.12        6.61      0.24 o
  -3   6   8        8.36        8.65      0.22 o
  -2   6   8       17.82       16.12      0.26 o
  -1   6   8       73.35       73.04      0.72 o
   0   6   8       21.60       21.93      0.29 o
   1   6   8       40.69       39.30      0.48 o
   2   6   8       21.12       20.62      0.35 o
   3   6   8       70.98       70.74      1.10 o
   4   6   8        5.13        4.78      0.25 o
   5   6   8        8.14        9.75      0.35 o
  -6   7   8       10.51       11.00      0.43 o
  -5   7   8        0.02        0.11      0.20 o
  -4   7   8        4.46        3.90      0.24 o
  -3   7   8       14.12       13.37      0.32 o
  -2   7   8       10.07        9.88      0.25 o
  -1   7   8        1.20        1.62      0.18 o
   0   7   8        2.46        2.06      0.15 o
   1   7   8       33.39       31.08      0.48 o
   2   7   8        6.68        6.02      0.18 o
   3   7   8        7.29        7.34      0.30 o
   4   7   8        3.79        4.55      0.24 o
   5   7   8        0.65        0.94      0.19 o
  -5   8   8        0.94        0.82      0.22 o
  -4   8   8        5.96        6.79      0.34 o
  -3   8   8        2.78        2.93      0.19 o
  -2   8   8        1.81        1.47      0.15 o
  -1   8   8        6.13        6.13      0.21 o
   0   8   8       32.72       32.43      0.58 o
   1   8   8        1.75        1.58      0.15 o
   2   8   8        6.85        7.56      0.31 o
   3   8   8        3.23        3.62      0.26 o
   4   8   8        3.44        4.04      0.47 o
  -4   9   8        2.96        2.86      0.33 o
  -3   9   8        7.99        8.38      0.37 o
  -2   9   8       21.26       22.55      0.39 o
  -1   9   8       19.09       18.80      0.46 o
   0   9   8        8.00        8.04      0.35 o
   1   9   8       12.87       12.59      0.35 o
   2   9   8        0.97        1.35      0.20 o
   3   9   8        1.44        1.64      0.32 o
  -3  10   8        2.02        1.44      0.35 o
  -2  10   8        0.81        1.69      0.36 o
  -1  10   8       10.67       11.22      0.58 o
   0  10   8        4.93        4.10      0.40 o
   1  10   8        0.31       -0.06      0.23 o
   2  10   8       12.98       17.69      0.71 o
  -1  11   8        2.91        3.36      0.42 o
   0  11   8        0.40        0.57      0.37 o
  -7   0   9        1.20        0.68      0.29 o
  -6   0   9        8.55        8.45      0.45 o
  -5   0   9        0.02        0.02      0.22 o
  -4   0   9       53.47       51.73      1.05 o
  -3   0   9       74.24       72.23      1.74 o
  -2   0   9      112.51      110.28      2.76 o
  -1   0   9       18.83       18.91      0.35 o
   0   0   9       14.51       13.56      0.37 o
   1   0   9       24.70       25.11      0.49 o
   2   0   9       28.07       22.34      0.61 o
   3   0   9      174.01      167.26      2.49 o
   4   0   9        2.74        2.70      0.25 o
   5   0   9       12.36       13.31      0.48 o
   6   0   9       14.19       19.39      0.55 o
  -7   1   9        0.98        0.73      0.20 o
  -6   1   9        1.67        1.10      0.19 o
  -5   1   9       47.80       44.21      0.69 o
  -4   1   9       68.57       64.31      0.88 o
  -3   1   9       35.95       34.79      0.38 o
  -2   1   9       44.65       45.67      0.56 o
  -1   1   9        7.37        6.66      0.31 o
   0   1   9      125.98      129.30      1.37 o
   1   1   9       15.95       14.16      0.25 o
   2   1   9       20.45       17.88      0.33 o
   3   1   9       32.40       30.07      0.43 o
   4   1   9       40.09       36.81      0.57 o
   5   1   9        5.29        4.34      0.20 o
   6   1   9        5.65        6.53      0.28 o
  -7   2   9        4.32        4.35      0.26 o
  -6   2   9        3.84        3.15      0.22 o
  -5   2   9        3.42        3.93      0.25 o
  -4   2   9       24.39       24.65      0.40 o
  -3   2   9        4.96        4.87      0.18 o
  -2   2   9       36.07       39.15      0.49 o
  -1   2   9        1.82        1.77      0.13 o
   0   2   9        2.45        1.77      0.10 o
   1   2   9       14.45       13.08      0.31 o
   2   2   9       83.35       80.71      1.00 o
   3   2   9        1.84        1.93      0.14 o
   4   2   9        2.72        2.66      0.22 o
   5   2   9        1.86        1.91      0.22 o
   6   2   9        2.39        3.59      0.22 o
  -7   3   9        0.14        0.05      0.23 o
  -6   3   9        2.09        1.74      0.18 o
  -5   3   9       15.31       16.70      0.35 o
  -4   3   9       13.20       14.62      0.30 o
  -3   3   9       65.67       64.71      0.70 o
  -2   3   9       20.27       21.28      0.30 o
  -1   3   9        0.30        0.13      0.10 o
   0   3   9        0.91        0.73      0.09 o
   1   3   9       37.16       35.16      0.40 o
   2   3   9        2.42        2.77      0.14 o
   3   3   9       72.32       72.51      0.88 o
   4   3   9        4.47        4.51      0.23 o
   5   3   9        2.39        1.87      0.20 o
   6   3   9        2.34        2.90      0.21 o
  -7   4   9        6.42        8.24      0.35 o
  -6   4   9        4.56        3.87      0.23 o
  -5   4   9       27.61       27.55      0.45 o
  -4   4   9       41.73       40.80      0.74 o
  -3   4   9       58.27       54.62      0.61 o
  -2   4   9       78.34       69.44      0.74 o
  -1   4   9       26.60       25.95      0.33 o
   0   4   9       85.04       83.54      0.87 o
   1   4   9       24.92       23.65      0.31 o
   2   4   9      123.68      115.69      1.22 o
   3   4   9       34.98       33.94      0.52 o
   4   4   9        2.10        2.40      0.16 o
   5   4   9        3.99        4.97      0.22 o
   6   4   9        4.19        5.59      0.26 o
  -6   5   9        5.71        6.02      0.27 o
  -5   5   9       13.92       12.84      0.35 o
  -4   5   9        4.72        3.71      0.17 o
  -3   5   9       33.36       32.37      0.42 o
  -2   5   9       30.67       31.59      0.40 o
  -1   5   9       71.87       68.50      0.73 o
   0   5   9       35.99       34.86      0.45 o
   1   5   9       24.19       24.89      0.34 o
   2   5   9       30.49       26.53      0.42 o
   3   5   9        6.84        6.49      0.23 o
   4   5   9       18.11       16.18      0.33 o
   5   5   9        2.72        1.95      0.18 o
  -6   6   9        4.85        5.93      0.33 o
  -5   6   9       14.46       15.39      0.36 o
  -4   6   9       13.98       13.98      0.29 o
  -3   6   9       20.82       18.79      0.44 o
  -2   6   9       10.61       11.38      0.24 o
  -1   6   9       41.57       38.87      0.44 o
   0   6   9       50.38       49.75      0.56 o
   1   6   9       36.02       38.18      0.45 o
   2   6   9        2.21        1.62      0.31 o
   3   6   9       14.65       17.31      0.41 o
   4   6   9        5.26        6.47      0.53 o
   5   6   9        5.73        6.55      0.31 o
  -5   7   9        3.48        4.03      0.28 o
  -4   7   9        1.38        1.33      0.22 o
  -3   7   9        7.05        5.98      0.25 o
  -2   7   9        1.80        1.43      0.17 o
  -1   7   9        4.71        4.64      0.22 o
   0   7   9        7.51        7.22      0.27 o
   1   7   9       14.95       15.68      0.29 o
   2   7   9        2.76        2.66      0.16 o
   3   7   9        8.98        9.47      0.33 o
   4   7   9       11.97       13.31      0.38 o
  -5   8   9        0.82        0.57      0.23 o
  -4   8   9        0.96        0.02      0.17 o
  -3   8   9        3.35        4.08      0.34 o
  -2   8   9        2.39        2.55      0.19 o
  -1   8   9       12.60       12.89      0.34 o
   0   8   9        7.90        7.61      0.29 o
   1   8   9        5.40        5.62      0.26 o
   2   8   9        1.25        1.54      0.22 o
   3   8   9        4.48        4.70      0.30 o
   4   8   9        1.08        0.56      0.25 o
  -4   9   9        1.61        0.59      0.31 o
  -3   9   9       12.83       13.96      0.46 o
  -2   9   9        1.87        2.64      0.21 o
  -1   9   9        4.78        5.77      0.27 o
   0   9   9        2.79        3.51      0.26 o
   1   9   9        0.95        0.87      0.22 o
   2   9   9        3.95        5.06      0.38 o
   3   9   9        2.25        2.46      0.73 o
  -2  10   9       36.54       41.89      1.42 o
  -1  10   9        2.89        2.17      0.37 o
   0  10   9        0.50        0.16      0.29 o
   1  10   9        4.98        4.96      0.43 o
  -7   0  10        0.09       -0.55      0.55 o
  -6   0  10        1.59        1.10      0.31 o
  -5   0  10       47.96       44.91      2.12 o
  -4   0  10       34.97       33.56      0.79 o
  -3   0  10        8.89        9.51      0.40 o
  -2   0  10        0.20        0.15      0.12 o
  -1   0  10        3.33        2.17      0.19 o
   0   0  10       47.47       47.11      0.96 o
   1   0  10        6.64        5.96      0.33 o
   2   0  10        8.11        6.65      0.30 o
   3   0  10        5.64        5.95      0.30 o
   4   0  10        2.95        3.02      0.34 o
   5   0  10        0.31        0.73      0.26 o
   6   0  10       18.25       16.44      0.61 o
  -7   1  10        1.12        0.72      0.22 o
  -6   1  10       10.99       11.07      0.36 o
  -5   1  10        6.51        7.46      0.30 o
  -4   1  10       18.31       19.76      0.41 o
  -3   1  10        8.24        7.88      0.19 o
  -2   1  10       10.65       10.51      0.23 o
  -1   1  10       12.95       12.07      0.23 o
   0   1  10       10.91       11.19      0.20 o
   1   1  10       17.86       18.32      0.30 o
   2   1  10       46.93       46.51      0.58 o
   3   1  10       59.52       56.79      0.69 o
   4   1  10        3.25        2.99      0.21 o
   5   1  10        0.49        0.29      0.16 o
   6   1  10        8.42        9.81      0.35 o
  -7   2  10        0.06       -0.19      0.19 o
  -6   2  10        1.89        1.18      0.21 o
  -5   2  10        3.57        4.18      0.25 o
  -4   2  10        1.37        1.51      0.15 o
  -3   2  10       29.65       28.40      0.37 o
  -2   2  10       29.19       27.80      0.40 o
  -1   2  10        9.46        8.51      0.21 o
   0   2  10       42.03       42.32      0.49 o
   1   2  10       56.69       54.36      0.64 o
   2   2  10       51.46       53.19      0.64 o
   3   2  10       25.23       24.10      0.38 o
   4   2  10        4.35        5.07      0.36 o
   5   2  10        1.75        1.60      0.18 o
   6   2  10       11.54       15.38      0.39 o
  -7   3  10        2.16        2.10      0.24 o
  -6   3  10        0.39       -0.16      0.16 o
  -5   3  10        6.03        5.90      0.24 o
  -4   3  10       14.58       13.17      0.31 o
  -3   3  10        2.92        2.64      0.14 o
  -2   3  10        7.41        8.24      0.20 o
  -1   3  10       14.83       13.33      0.26 o
   0   3  10       23.49       23.37      0.33 o
   1   3  10       37.05       35.68      0.47 o
   2   3  10       29.25       29.44      0.42 o
   3   3  10        9.15        8.29      0.24 o
   4   3  10        6.99        7.20      0.26 o
   5   3  10        1.45        1.69      0.17 o
  -6   4  10        1.29        1.15      0.23 o
  -5   4  10       24.03       27.96      0.47 o
  -4   4  10       34.80       36.44      0.53 o
  -3   4  10       14.61       13.08      0.26 o
  -2   4  10       53.21       52.08      0.59 o
  -1   4  10        7.71        6.53      0.19 o
   0   4  10        4.49        3.26      0.17 o
   1   4  10       85.23       85.21      0.94 o
   2   4  10       46.76       45.04      0.64 o
   3   4  10        3.94        4.02      0.19 o
   4   4  10        0.21        0.34      0.14 o
   5   4  10        5.50        6.31      0.26 o
  -6   5  10        4.01        4.95      0.26 o
  -5   5  10        6.88        7.84      0.32 o
  -4   5  10        3.71        3.68      0.19 o
  -3   5  10       20.32       18.90      0.31 o
  -2   5  10       31.55       31.71      0.42 o
  -1   5  10       14.44       15.41      0.27 o
   0   5  10       21.82       21.39      0.34 o
   1   5  10       20.04       19.12      0.32 o
   2   5  10       19.93       19.32      0.36 o
   3   5  10       34.94       36.87      0.77 o
   4   5  10        0.03       -0.14      0.14 o
   5   5  10        1.66        1.83      0.19 o
  -5   6  10        0.06        0.04      0.21 o
  -4   6  10        5.41        4.65      0.22 o
  -3   6  10       34.16       30.12      0.55 o
  -2   6  10       27.01       25.46      0.43 o
  -1   6  10       25.19       25.68      0.35 o
   0   6  10       42.08       39.89      0.48 o
   1   6  10        3.91        3.94      0.16 o
   2   6  10       13.72       13.68      0.37 o
   3   6  10       29.39       32.45      0.61 o
   4   6  10        5.24        5.23      0.28 o
  -5   7  10        1.65        1.00      0.25 o
  -4   7  10        1.70        1.40      0.23 o
  -3   7  10        4.31        3.51      0.21 o
  -2   7  10        3.84        3.92      0.21 o
  -1   7  10        4.60        4.29      0.22 o
   0   7  10       16.55       16.16      0.37 o
   1   7  10        3.92        3.57      0.17 o
   2   7  10        3.10        3.70      0.21 o
   3   7  10        1.29        0.68      0.19 o
   4   7  10        2.99        3.25      0.24 o
  -4   8  10        4.84        6.28      0.34 o
  -3   8  10        3.32        4.20      0.24 o
  -2   8  10       12.21       12.13      0.35 o
  -1   8  10        6.50        5.36      0.25 o
   0   8  10        6.60        5.59      0.25 o
   1   8  10        1.10        1.26      0.19 o
   2   8  10        3.21        3.40      0.27 o
   3   8  10        9.24        9.92      0.41 o
  -3   9  10        5.50        6.60      0.31 o
  -2   9  10        7.86        9.48      0.35 o
  -1   9  10        3.56        3.61      0.27 o
   0   9  10        0.76        0.26      0.35 o
   1   9  10        6.14        6.65      0.36 o
   2   9  10        8.02        9.95      0.68 o
  -6   0  11        5.11        4.62      0.39 o
  -5   0  11        0.44        0.76      0.29 o
  -4   0  11        8.59        9.94      0.45 o
  -3   0  11       37.88       37.09      0.65 o
  -2   0  11       39.97       39.68      0.71 o
  -1   0  11       10.48       11.26      0.27 o
   0   0  11        1.88        1.62      0.17 o
   1   0  11        0.55        0.44      0.18 o
   2   0  11       54.13       54.84      1.34 o
   3   0  11        0.19        0.30      0.18 o
   4   0  11       13.60       12.52      0.47 o
   5   0  11        0.83        0.01      0.27 o
  -6   1  11        4.56        4.53      0.27 o
  -5   1  11       27.80       26.25      0.51 o
  -4   1  11        4.43        4.51      0.20 o
  -3   1  11       15.94       15.58      0.26 o
  -2   1  11       38.81       38.93      0.46 o
  -1   1  11       11.65       10.86      0.23 o
   0   1  11       11.49       10.26      0.25 o
   1   1  11       21.27       22.16      0.36 o
   2   1  11       22.84       22.97      0.37 o
   3   1  11        7.10        8.01      0.25 o
   4   1  11        2.50        2.45      0.18 o
   5   1  11        1.48        0.75      0.19 o
  -6   2  11        0.72        0.75      0.18 o
  -5   2  11       33.47       39.73      0.58 o
  -4   2  11       15.49       16.86      0.34 o
  -3   2  11        7.71        7.80      0.21 o
  -2   2  11        6.88        5.54      0.20 o
  -1   2  11       18.32       19.30      0.32 o
   0   2  11       51.04       49.66      0.58 o
   1   2  11       32.55       30.52      0.43 o
   2   2  11       82.52       83.44      0.97 o
   3   2  11        7.70        8.17      0.26 o
   4   2  11        1.61        1.59      0.17 o
   5   2  11        3.30        3.82      0.23 o
  -6   3  11       12.87       13.30      0.35 o
  -5   3  11       22.80       23.71      0.59 o
  -4   3  11        6.49        6.70      0.25 o
  -3   3  11        0.30        0.17      0.12 o
  -2   3  11       21.42       21.31      0.32 o
  -1   3  11        8.43        8.05      0.23 o
   0   3  11        0.09       -0.11      0.11 o
   1   3  11       39.07       36.88      0.49 o
   2   3  11        2.26        2.55      0.16 o
   3   3  11        1.41        1.80      0.16 o
   4   3  11        0.06       -0.15      0.15 o
   5   3  11        5.52        6.58      0.28 o
  -6   4  11        3.93        4.03      0.23 o
  -5   4  11       14.11       14.76      0.35 o
  -4   4  11        2.82        1.90      0.17 o
  -3   4  11       26.05       25.44      0.49 o
  -2   4  11       30.22       30.54      0.41 o
  -1   4  11        0.94        0.86      0.13 o
   0   4  11       10.62       10.26      0.24 o
   1   4  11        0.80        1.16      0.16 o
   2   4  11       10.78       11.34      0.29 o
   3   4  11        1.97        2.44      0.17 o
   4   4  11        0.47        0.05      0.16 o
   5   4  11        3.39        4.81      0.24 o
  -5   5  11        9.79        9.32      0.38 o
  -4   5  11        7.05        5.89      0.24 o
  -3   5  11       16.37       14.37      0.29 o
  -2   5  11       12.04       10.38      0.24 o
  -1   5  11        3.55        3.40      0.15 o
   0   5  11        2.11        2.19      0.14 o
   1   5  11        4.25        4.27      0.17 o
   2   5  11        3.68        3.06      0.18 o
   3   5  11        1.92        1.87      0.16 o
   4   5  11        2.01        2.13      0.18 o
  -5   6  11        0.43       -0.07      0.25 o
  -4   6  11       11.78       12.01      0.38 o
  -3   6  11        5.54        5.42      0.20 o
  -2   6  11        2.48        2.24      0.14 o
  -1   6  11       15.06       14.84      0.27 o
   0   6  11        8.68        8.62      0.22 o
   1   6  11        3.96        4.41      0.17 o
   2   6  11        0.89        0.61      0.19 o
   3   6  11       10.97       11.47      0.37 o
   4   6  11        0.24        0.43      0.21 o
  -4   7  11        2.23        2.12      0.26 o
  -3   7  11       10.11       10.86      0.35 o
  -2   7  11        3.11        3.94      0.23 o
  -1   7  11        0.41        0.27      0.17 o
   0   7  11        7.24        8.24      0.30 o
   1   7  11        1.05        1.23      0.19 o
   2   7  11       17.36       20.24      0.52 o
   3   7  11        2.53        3.91      0.35 o
  -3   8  11       13.17       13.71      0.52 o
  -2   8  11        2.77        2.36      0.25 o
  -1   8  11        1.86        1.81      0.20 o
   0   8  11        3.26        3.61      0.23 o
   1   8  11        0.45        0.22      0.20 o
   2   8  11        5.09        5.24      0.32 o
  -1   9  11        3.08        2.62      0.28 o
   0   9  11        0.04       -0.21      0.22 o
  -6   0  12        5.39        5.51      0.41 o
  -5   0  12       21.81       21.26      0.68 o
  -4   0  12        0.56        0.41      0.19 o
  -3   0  12        2.54        2.88      0.20 o
  -2   0  12        1.99        2.05      0.33 o
  -1   0  12        8.98        8.54      0.39 o
   0   0  12       37.61       38.04      0.72 o
   1   0  12       29.77       28.80      0.61 o
   2   0  12        0.07        0.06      0.19 o
   3   0  12       12.21       10.56      0.43 o
   4   0  12        1.05        0.46      0.24 o
  -6   1  12        5.69        6.10      0.31 o
  -5   1  12        0.97        1.70      0.19 o
  -4   1  12        0.47        0.16      0.15 o
  -3   1  12       11.16       10.86      0.24 o
  -2   1  12        9.55        8.37      0.23 o
  -1   1  12        4.15        3.58      0.19 o
   0   1  12        8.32        7.43      0.26 o
   1   1  12       29.22       28.17      0.43 o
   2   1  12       17.29       15.69      0.33 o
   3   1  12        1.70        2.16      0.17 o
   4   1  12        1.77        1.50      0.18 o
  -6   2  12        9.79       11.23      0.35 o
  -5   2  12        7.58        9.13      0.31 o
  -4   2  12        2.13        2.21      0.18 o
  -3   2  12        5.08        4.79      0.20 o
  -2   2  12        0.29        0.03      0.12 o
  -1   2  12       22.67       21.42      0.35 o
   0   2  12        1.79        1.85      0.16 o
   1   2  12        2.20        3.02      0.19 o
   2   2  12       13.72       12.96      0.31 o
   3   2  12        8.84        9.23      0.31 o
   4   2  12        0.53        0.34      0.17 o
  -5   3  12       14.39       15.36      0.37 o
  -4   3  12        9.07        9.48      0.29 o
  -3   3  12       24.71       23.48      0.40 o
  -2   3  12       16.55       16.71      0.29 o
  -1   3  12       18.88       19.56      0.52 o
   0   3  12       42.23       39.67      0.61 o
   1   3  12      115.73      117.18      1.45 o
   2   3  12       10.88       10.66      0.34 o
   3   3  12        1.93        2.36      0.19 o
   4   3  12        1.30        1.15      0.18 o
  -5   4  12        1.59        2.51      0.21 o
  -4   4  12        6.71        6.40      0.26 o
  -3   4  12        6.97        7.24      0.25 o
  -2   4  12        4.87        4.84      0.20 o
  -1   4  12       14.10       15.00      0.42 o
   0   4  12       11.89       10.53      0.33 o
   1   4  12       19.81       20.55      0.40 o
   2   4  12       11.16       11.01      0.30 o
   3   4  12        0.68        0.36      0.16 o
   4   4  12        0.05        0.09      0.17 o
  -5   5  12        1.16        1.25      0.19 o
  -4   5  12        9.83        8.80      0.29 o
  -3   5  12        0.81        0.80      0.15 o
  -2   5  12        7.39        7.29      0.23 o
  -1   5  12       21.84       22.70      0.45 o
   0   5  12        6.69        7.08      0.28 o
   1   5  12        4.05        3.96      0.32 o
   2   5  12        5.15        6.20      0.25 o
   3   5  12        0.93        0.98      0.17 o
  -4   6  12        3.62        3.02      0.28 o
  -3   6  12        4.10        4.30      0.19 o
  -2   6  12       13.37       14.39      0.29 o
  -1   6  12       15.56       16.77      0.30 o
   0   6  12        2.23        2.43      0.15 o
   1   6  12        4.57        4.77      0.24 o
   2   6  12        3.23        3.80      0.25 o
   3   6  12        3.35        3.11      0.25 o
  -3   7  12        1.02        1.39      0.24 o
  -2   7  12        2.86        3.35      0.24 o
  -1   7  12       12.12       12.25      0.42 o
   0   7  12        1.91        1.92      0.21 o
   1   7  12        2.60        2.96      0.23 o
   2   7  12       15.16       15.17      0.52 o
  -1   8  12        3.19        3.84      0.25 o
   0   8  12        1.42        1.46      0.21 o
  -5   0  13        0.34        0.78      0.28 o
  -4   0  13        2.22        2.04      0.23 o
  -3   0  13        4.04        3.44      0.30 o
  -2   0  13        1.76        2.49      0.26 o
  -1   0  13        9.33        8.69      0.41 o
   0   0  13        4.97        5.27      0.35 o
   1   0  13        4.80        6.40      0.60 o
   2   0  13        0.11        0.11      0.21 o
   3   0  13        0.61        0.52      0.24 o
   4   0  13        0.01       -0.22      0.22 o
  -5   1  13       16.33       20.06      0.42 o
  -4   1  13        2.23        2.48      0.19 o
  -3   1  13        4.47        4.12      0.23 o
  -2   1  13        1.55        1.08      0.17 o
  -1   1  13        3.46        2.84      0.19 o
   0   1  13       11.30       10.89      0.29 o
   1   1  13       12.91       14.40      0.34 o
   2   1  13        2.78        3.49      0.21 o
   3   1  13        1.77        1.59      0.20 o
   4   1  13        0.16       -0.18      0.18 o
  -5   2  13        7.32        7.26      0.31 o
  -4   2  13        6.44        6.72      0.27 o
  -3   2  13        8.30        7.86      0.27 o
  -2   2  13        2.74        2.55      0.20 o
  -1   2  13        1.26        0.69      0.17 o
   0   2  13       38.00       37.03      0.56 o
   1   2  13       11.69       13.17      0.34 o
   2   2  13        6.39        6.33      0.30 o
   3   2  13        1.60        1.10      0.18 o
  -5   3  13        4.82        6.05      0.33 o
  -4   3  13        3.43        4.14      0.22 o
  -3   3  13        1.12        1.39      0.17 o
  -2   3  13        3.18        2.44      0.17 o
  -1   3  13        5.37        4.33      0.23 o
   0   3  13        8.81        9.14      0.32 o
   1   3  13        9.30       10.94      0.32 o
   2   3  13        1.26        1.19      0.17 o
   3   3  13        3.50        4.25      0.37 o
  -4   4  13        0.07       -0.15      0.16 o
  -3   4  13        1.07        0.36      0.16 o
  -2   4  13        4.25        4.88      0.19 o
  -1   4  13        9.10        8.72      0.30 o
   0   4  13       11.62       12.68      0.33 o
   1   4  13        3.63        3.83      0.26 o
   2   4  13        1.24        1.37      0.20 o
   3   4  13        2.21        1.83      0.19 o
  -4   5  13        1.67        1.30      0.18 o
  -3   5  13        3.02        2.96      0.19 o
  -2   5  13        0.88        1.02      0.15 o
  -1   5  13        1.46        1.35      0.16 o
   0   5  13        5.89        6.66      0.26 o
   1   5  13        0.47        0.58      0.24 o
   2   5  13        5.13        5.89      0.27 o
  -3   6  13        0.96        1.78      0.17 o
  -2   6  13        0.55        0.97      0.15 o
  -1   6  13        4.07        4.35      0.21 o
   0   6  13        2.58        2.02      0.20 o
   1   6  13        2.88        3.48      0.25 o
  -4   0  14        0.00        0.24      0.28 o
  -3   0  14        6.12        5.86      0.39 o
  -2   0  14        0.47        0.18      0.26 o
  -1   0  14        2.78        1.91      0.30 o
   0   0  14       32.03       33.93      0.82 o
   1   0  14        1.30        1.94      0.27 o
   2   0  14        0.01       -0.11      0.23 o
  -4   1  14        1.45        0.76      0.29 o
  -3   1  14        0.44        0.05      0.19 o
  -2   1  14        5.18        4.73      0.30 o
  -1   1  14        4.76        4.67      0.24 o
   0   1  14       31.98       34.85      0.59 o
   1   1  14       33.67       35.95      0.60 o
   2   1  14        0.21       -0.03      0.16 o
  -4   2  14        1.24        1.29      0.21 o
  -3   2  14        6.55        6.18      0.28 o
  -2   2  14        7.85        7.19      0.30 o
  -1   2  14        1.95        0.79      0.20 o
   0   2  14       47.75       51.17      0.77 o
   1   2  14        7.18        6.79      0.29 o
   2   2  14        0.88        0.65      0.18 o
  -3   3  14        5.19        5.31      0.27 o
  -2   3  14        4.62        4.59      0.24 o
  -1   3  14        1.33        1.19      0.19 o
   0   3  14        1.49        2.47      0.25 o
   1   3  14        4.50        4.43      0.28 o
   2   3  14        3.63        4.10      0.23 o
  -3   4  14        0.28        0.46      0.20 o
  -2   4  14        6.07        6.85      0.29 o
  -1   4  14        6.66        7.32      0.29 o
   0   4  14        1.88        2.24      0.20 o
   1   4  14        0.53        0.40      0.17 o
  -2   5  14        1.64        1.93      0.20 o
  -1   5  14        0.00        0.13      0.15 o
   0   5  14        0.93        1.12      0.26 o
  -2   0  15        0.02       -0.25      0.25 o
  -1   0  15        0.62        0.64      0.28 o
   0   0  15       11.02       11.67      0.49 o
   1   0  15        3.68        4.30      0.34 o
  -2   1  15        2.33        1.82      0.22 o
  -1   1  15        2.43        2.33      0.23 o
   0   1  15        3.01        4.15      0.25 o
   1   1  15        2.35        1.98      0.29 o
  -2   2  15        0.01       -0.19      0.19 o
  -1   2  15        4.19        4.25      0.24 o
   0   2  15        3.49        3.81      0.24 o
  -1   3  15        2.93        3.03      0.23 o
 
